# Supplementary material for: Photothermally heated colloidal synthesis of nanoparticles driven by silica-encapsulated plasmonic heat sources
Source: Nat Commun. 2023 Oct 10;14:6355. doi: 10.1038/s41467-023-42167-9 (PMC10564728; doi:10.1038/s41467-023-42167-9)
Supplement: Supplementary file 5 — Source Data [file 41467_2023_42167_MOESM5_ESM.xlsx]

## Sheet: Fig. 1
	Fig. 1b						Fig. 1e							Fig. 1f-1g												Fig. 1h
	Time (min)	Temperature (°C)	Temperature (°C)				2θ (degree)	Intensity (a.u.)	2θ (degree)	Intensity (a.u.)				B.E (eV)	Intensity (a.u.)		B.E (eV)	Intensity (a.u.)	Intensity (a.u.)	Intensity (a.u.)	Intensity (a.u.)	Intensity (a.u.)				Wavelength (nm)	Absorbance	Wavelength (nm)	Absorbance
	0	24.55	27.95				25.0182	8.3835	25.03	35.5095				740.3	32328.8		545.3	11002.3	0	0	0	11002.3				1000	0.08509	300	2.128
	0.00468165	24.73	28.07				25.035	8.47762	25.0694	35.3801				740.2	32206.3		545.2	10964.9	0	0	0	10964.9				999	0.08464	301	2.115
	0.0093633	24.87	28.13				25.0517	8.55256	25.1088	35.2528				740.1	32555.3		545.1	11224.6	0	0	0	11224.6				998	0.0848	302	2.104
	0.0140449	24.81	28.21				25.0684	8.61051	25.1482	35.1165				740	32248		545	11157.3	0	0	0	11157.3				997	0.0845	303	2.095
	0.0187266	24.81	28.29				25.0851	8.65408	25.1876	34.9601				739.9	32337.4		544.9	11174.8	0	0	0	11174.8				996	0.08409	304	2.088
	0.0234082	24.99	28.53				25.1018	8.68647	25.227	34.7736				739.8	32164.5		544.8	11358.3	0	0	0	11358.3				995	0.08349	305	2.079
	0.0280899	25.05	28.51				25.1185	8.71144	25.2664	34.5475				739.7	32221		544.7	11671.9	0	0	0	11671.9				994	0.08356	306	2.071
	0.0327715	25.19	28.59				25.1352	8.7333	25.3058	34.2736				739.6	32505.8		544.6	11438.5	0	0	0	11438.5				993	0.08364	307	2.058
	0.0374532	25.23	28.77				25.1519	8.75691	25.3452	33.9447				739.5	32444.2		544.5	11061.1	0	0	0	11061.1				992	0.08404	308	2.048
	0.0421348	25.23	28.79				25.1686	8.78773	25.3846	33.5551				739.4	32472.8		544.4	11163.6	0	0	0	11163.6				991	0.08302	309	2.039
	0.0468165	25.31	29.01				25.1854	8.83114	25.424	33.1004				739.3	32729.6		544.3	10622.2	0	0	0	10622.2				990	0.08287	310	2.029
	0.0514981	25.47	29.09				25.2021	8.89317	25.4633	32.5778				739.2	32506.4		544.2	10725.1	0	0	0	10725.1				989	0.0827	311	2.022
	0.0561798	25.57	29.23				25.2188	8.97967	25.5027	31.9861				739.1	32047.1		544.1	10540.6	0	0	0	10540.6				988	0.08252	312	2.015
	0.0608614	25.57	29.37				25.2355	9.09626	25.5421	31.3256				739	32709.7		544	11254.5	0	0	0	11254.5				987	0.08302	313	2.004
	0.0655431	25.73	29.57				25.2522	9.24797	25.5815	30.5983				738.9	31877.6		543.9	11114.4	0	0	0	11114.4				986	0.08249	314	1.995
	0.0702247	25.83	29.65				25.2689	9.43903	25.6209	29.8075				738.8	31927.3		543.8	11331.5	0	0	0	11331.5				985	0.08177	315	1.986
	0.0749064	25.89	29.73				25.2856	9.6726	25.6603	28.9582				738.7	32500.5		543.7	10592.5	0	0	0	10592.5				984	0.08269	316	1.975
	0.079588	26.05	29.91				25.3023	9.95072	25.6997	28.0565				738.6	32254.4		543.6	10707.9	0	0	0	10707.9				983	0.08226	317	1.968
	0.0842697	26.15	30.07				25.3191	10.2736	25.7391	27.1096				738.5	31689.2		543.5	10271.4	0	0	0	10271.4				982	0.08138	318	1.96
	0.0889513	26.25	30.21				25.3358	10.6405	25.7785	26.1257				738.4	32021.8		543.4	10920.9	0	0	0	10920.9				981	0.0826	319	1.95
	0.093633	26.43	30.39				25.3525	11.0492	25.8179	25.1136				738.3	31905.7		543.3	10480.6	0	0	0	10480.6				980	0.08369	320	1.941
	0.0983146	26.43	30.59				25.3692	11.4961	25.8573	24.0827				738.2	32004.9		543.2	10366.6	0	0	0	10366.6				979	0.08139	321	1.933
	0.102996	26.67	30.73				25.3859	11.9766	25.8966	23.0428				738.1	32338.3		543.1	10693.3	0	0	0	10693.3				978	0.08112	322	1.923
	0.107678	26.77	30.99				25.4026	12.4854	25.936	22.0034				738	32461.2		543	10991.8	0	0	0	10991.8				977	0.08056	323	1.911
	0.11236	26.85	31.15				25.4193	13.0166	25.9754	20.9739				737.9	32562.5		542.9	10569.6	0	0	0	10569.6				976	0.08095	324	1.9
	0.117041	26.95	31.25				25.436	13.5635	26.0148	19.9632				737.8	32352.9		542.8	10438.8	0	0	0	10438.8				975	0.08163	325	1.892
	0.121723	26.97	31.39				25.4527	14.1195	26.0542	18.9798				737.7	32625.1		542.7	10225.2	0	0	0	10225.2				974	0.08046	326	1.886
	0.126404	27.25	31.61				25.4694	14.6778	26.0936	18.0309				737.6	32145		542.6	10362.9	0	0	0	10362.9				973	0.08133	327	1.877
	0.131086	27.25	31.65				25.4862	15.2315	26.133	17.1229				737.5	32142.7		542.5	10493.9	0	0	0	10493.9				972	0.08069	328	1.868
	0.135768	27.41	31.83				25.5029	15.7735	26.1724	16.261				737.4	32039.6		542.4	10108.7	0	0	0	10108.7				971	0.08106	329	1.857
	0.140449	27.55	32.05				25.5196	16.2968	26.2118	15.4492				737.3	31712.4		542.3	10284.9	0	0	0	10284.9				970	0.08092	330	1.847
	0.145131	27.65	32.29				25.5363	16.7945	26.2512	14.69				737.2	31877.6		542.2	9704.18	0	0	0	9704.18				969	0.08114	331	1.837
	0.149813	27.77	32.45				25.553	17.2595	26.2905	13.9848				737.1	32287.5		542.1	9577.93	0	0	0	9577.93				968	0.07995	332	1.829
	0.154494	27.95	32.65				25.5697	17.6848	26.3299	13.3334				737	32360.7		542	10027.2	0	0	0	10027.2				967	0.08106	333	1.819
	0.159176	28.15	32.81				25.5864	18.0637	26.3693	12.7346				736.9	32215.5		541.9	9684.91	0	0	0	9684.91				966	0.07996	334	1.811
	0.163858	28.29	33.01				25.6031	18.3901	26.4087	12.186				736.8	32851.5		541.8	9942.96	0	0	0	9942.96				965	0.07989	335	1.802
	0.168539	28.35	33.23				25.6198	18.6586	26.4481	11.6839				736.7	32779.6		541.7	9682.87	0	0	0	9682.87				964	0.07926	336	1.792
	0.173221	28.57	33.51				25.6366	18.8648	26.4875	11.2241				736.6	32654.6		541.6	9381.03	0	0	0	9381.03				963	0.07897	337	1.782
	0.177903	28.63	33.59				25.6533	19.0056	26.5269	10.8015				736.5	32464.1		541.5	9956.14	0	0	0	9956.14				962	0.0771	338	1.771
	0.182584	28.73	33.79				25.67	19.0793	26.5663	10.4106				736.4	32808.2		541.4	9980.29	0	0	0	9980.29				961	0.07942	339	1.762
	0.187266	28.85	34.03				25.6867	19.0863	26.6057	10.0456				736.3	32172.5		541.3	9747.04	0	0	0	9747.04				960	0.07866	340	1.752
	0.191948	29.03	34.17				25.7034	19.0282	26.6451	9.70062				736.2	32789.3		541.2	9645.58	0	0	0	9645.58				959	0.07949	341	1.743
	0.196629	29.13	34.41				25.7201	18.909	26.6845	9.37001				736.1	32584.2		541.1	9351.34	0	0	0	9351.34				958	0.07884	342	1.732
	0.201311	29.25	34.53				25.7368	18.734	26.7238	9.04849				736	32618.8		541	9079.13	0	0	0	9079.13				957	0.07916	343	1.721
	0.205993	29.37	34.71				25.7535	18.5102	26.7632	8.73131				735.9	32930.9		540.9	9589.14	0	0	0	9589.14				956	0.07848	344	1.712
	0.210674	29.53	35.01				25.7703	18.2457	26.8026	8.41451				735.8	32885.8		540.8	9116.79	0	0	0	9116.79				955	0.07833	345	1.703
	0.215356	29.53	35.25				25.787	17.9495	26.842	8.09499				735.7	33088.4		540.7	8771.79	0	0	0	8771.79				954	0.07832	346	1.695
	0.220037	29.71	35.51				25.8037	17.6311	26.8814	7.77065				735.6	33008.1		540.6	9381.63	0	0	0	9381.63				953	0.07776	347	1.684
	0.224719	29.87	35.57				25.8204	17.3006	26.9208	7.44048				735.5	32867.7		540.5	9409.94	0	0	0	9409.94				952	0.07851	348	1.675
	0.229401	29.93	35.87				25.8371	16.9675	26.9602	7.10461				735.4	33021.6		540.4	9124.21	0	0	0	9124.21				951	0.07768	349	1.664
	0.234082	30.15	36.15				25.8538	16.6416	26.9996	6.76429				735.3	33050.2		540.3	9090.58	0	0	0	9090.58				950	0.07801	350	1.655
	0.238764	30.17	36.47				25.8705	16.3321	27.039	6.42191				735.2	33198.3		540.2	9320.21	0	0	0	9320.21				949	0.07794	351	1.645
	0.243446	30.35	36.81				25.8872	16.0481	27.0784	6.08089				735.1	33194.8		540.1	9154.22	0	0	0	9154.22				948	0.07757	352	1.634
	0.248127	30.47	37.13				25.9039	15.7978	27.1178	5.74564				735	33408.4		540	9094.2	0	0	0	9094.2				947	0.07734	353	1.625
	0.252809	30.65	37.31				25.9206	15.5891	27.1572	5.42137				734.9	32986.5		539.9	9214.41	0	0	0	9214.41				946	0.07735	354	1.614
	0.257491	30.81	37.65				25.9374	15.4293	27.1965	5.11401				734.8	33362.1		539.8	9010.16	0	0	0	9010.16				945	0.07731	355	1.603
	0.262172	31.01	37.97				25.9541	15.3253	27.2359	4.83002				734.7	33621.7		539.7	8970.91	0	0	0	8970.91				944	0.07723	356	1.594
	0.266854	31.07	38.19				25.9708	15.2826	27.2753	4.5762				734.6	33498.4		539.6	9410.06	0	0	0	9410.06				943	0.07705	357	1.583
	0.271536	31.37	38.47				25.9875	15.3062	27.3147	4.35948				734.5	33165.7		539.5	9191.32	0	0	0	9191.32				942	0.07641	358	1.573
	0.276217	31.53	38.79				26.0042	15.4	27.3541	4.1868				734.4	33282.8		539.4	8772.39	0	0	0	8772.39				941	0.07602	359	1.563
	0.280899	31.79	39.05				26.0209	15.5665	27.3935	4.06485				734.3	33526.6		539.3	9254.12	0	0	0	9254.12				940	0.07595	360	1.551
	0.285581	32.03	39.27				26.0376	15.8066	27.4329	3.99991				734.2	33578.8		539.2	9009.7	0	0	0	9009.7				939	0.07586	361	1.54
	0.290262	32.21	39.55				26.0543	16.1198	27.4723	3.99774				734.1	33271.3		539.1	9302.88	0	0	0	9302.88				938	0.07627	362	1.531
	0.294944	32.51	39.75				26.071	16.5036	27.5117	4.06332				734	33177		539	8925.29	0	0	0	8925.29				937	0.07658	363	1.524
	0.299625	32.57	40.03				26.0878	16.9543	27.5511	4.20086				733.9	33823.3		538.9	8757.28	0	0	0	8757.28				936	0.07538	364	1.513
	0.304307	32.83	40.29				26.1045	17.4658	27.5905	4.41358				733.8	33522.7		538.8	8870.15	0	0	0	8870.15				935	0.07539	365	1.501
	0.308989	33.09	40.39				26.1212	18.0315	27.6298	4.70375				733.7	33613.3		538.7	8947.04	0	0	0	8947.04				934	0.07635	366	1.489
	0.31367	33.43	40.77				26.1379	18.6433	27.6692	5.07257				733.6	33933		538.6	9022.37	0	0	0	9022.37				933	0.07544	367	1.476
	0.318352	33.69	40.93				26.1546	19.2923	27.7086	5.5202				733.5	33460.8		538.5	8452.6	0	0	0	8452.6				932	0.07623	368	1.465
	0.323034	33.93	41.19				26.1713	19.9694	27.748	6.04577				733.4	33235.3		538.4	8606.22	0	0	0	8606.22				931	0.07528	369	1.453
	0.327715	34.21	41.41				26.188	20.6653	27.7874	6.64744				733.3	33476.7		538.3	8494.66	0	0	0	8494.66				930	0.07313	370	1.443
	0.332397	34.49	41.69				26.2047	21.371	27.8268	7.32247				733.2	34134.7		538.2	8657.74	0	0	0	8657.74				929	0.07228	371	1.433
	0.337079	34.69	41.97				26.2215	22.0782	27.8662	8.06733				733.1	33473.7		538.1	8904.8	0	0	0	8904.8				928	0.07242	372	1.42
	0.34176	35.11	42.27				26.2382	22.7785	27.9056	8.87778				733	33990.9		538	8554.28	0	0	0	8554.28				927	0.07326	373	1.409
	0.346442	35.23	42.61				26.2549	23.4651	27.945	9.74908				732.9	33244.6		537.9	9137.01	0	0	0	9137.02				926	0.07319	374	1.397
	0.351124	35.51	42.89				26.2716	24.1314	27.9844	10.6761				732.8	33617.7		537.8	9188.24	0	0	0	9188.24				925	0.07336	375	1.383
	0.355805	35.85	43.13				26.2883	24.7718	28.0237	11.6533				732.7	33265.9		537.7	8815.09	0	0	0	8815.09				924	0.07423	376	1.371
	0.360487	36.09	43.53				26.305	25.381	28.0631	12.6753				732.6	33304.6		537.6	8638.4	0	0	0	8638.4				923	0.07278	377	1.363
	0.365169	36.39	43.71				26.3217	25.9545	28.1025	13.7368				732.5	33706.1		537.5	8998.2	0	0	0	8998.2				922	0.07237	378	1.352
	0.36985	36.67	44.03				26.3384	26.4884	28.1419	14.8323				732.4	33416.7		537.4	8918.19	0	0	0	8918.2				921	0.07237	379	1.34
	0.374532	36.91	44.29				26.3551	26.9794	28.1813	15.9573				732.3	33518.1		537.3	8790.22	0	0	0	8790.23				920	0.07118	380	1.327
	0.379213	37.15	44.63				26.3719	27.4244	28.2207	17.1072				732.2	33554.2		537.2	9257.16	0	0	0	9257.18				919	0.07204	381	1.313
	0.383895	37.35	44.97				26.3886	27.8212	28.2601	18.2784				732.1	32813.2		537.1	8467.47	0	0	0	8467.5				918	0.07355	382	1.3
	0.388577	37.53	45.15				26.4053	28.1684	28.2995	19.4676				732	33002.1		537	8642.26	0	0	0	8642.31				917	0.07445	383	1.287
	0.393258	37.87	45.41				26.422	28.4655	28.3389	20.6726				731.9	32900.7		536.9	9078.63	0	0	0	9078.71				916	0.07238	384	1.276
	0.39794	38.21	45.69				26.4387	28.7126	28.3783	21.8918				731.8	33086		536.8	8346.12	0	0	0	8346.23				915	0.07199	385	1.268
	0.402622	38.29	46.05				26.4554	28.9109	28.4177	23.1243				731.7	33251.4		536.7	8055.72	0	0	0	8055.9				914	0.07156	386	1.254
	0.407303	38.67	46.31				26.4721	29.0623	28.457	24.3701				731.6	32710		536.6	8513.51	0	0	0	8513.76				913	0.07093	387	1.241
	0.411985	38.93	46.59				26.4888	29.1695	28.4964	25.6299				731.5	32693.6		536.5	8484.69	8430.54	8430.16	8430.16	8430.54				912	0.07119	388	1.228
	0.416667	39.23	47.05				26.5055	29.2354	28.5358	26.905				731.4	32197.4		536.4	8561.76	8430.04	8429.48	8429.48	8430.04				911	0.07089	389	1.215
	0.421348	39.45	47.33				26.5223	29.2633	28.5752	28.1974				731.3	32873.7		536.3	8535.11	8429.47	8428.65	8428.65	8429.47				910	0.07	390	1.202
	0.42603	39.71	47.57				26.539	29.2565	28.6146	29.5096				731.2	32838.7		536.2	8773.71	8428.96	8427.77	8427.77	8428.96				909	0.07112	391	1.191
	0.430712	39.99	47.83				26.5557	29.218	28.654	30.8443				731.1	32729.5		536.1	8655.1	8428.58	8426.86	8426.86	8428.58				908	0.07089	392	1.183
	0.435393	40.31	48.13				26.5724	29.1502	28.6934	32.2045				731	33217.9		536	8548.66	8428.28	8425.83	8425.83	8428.28				907	0.07007	393	1.171
	0.440075	40.57	48.45				26.5891	29.0548	28.7328	33.5936				730.9	33236.1		535.9	8788.92	8428.15	8424.66	8424.66	8428.15				906	0.07043	394	1.159
	0.444757	40.85	48.75				26.6058	28.933	28.7722	35.0144				730.8	32504.5		535.8	8808.3	8428.33	8423.4	8423.4	8428.33				905	0.07005	395	1.147
	0.449438	41.19	49.01				26.6225	28.7846	28.8116	36.4698				730.7	32502.8		535.7	8927.33	8428.86	8421.94	8421.94	8428.86				904	0.07052	396	1.134
	0.45412	41.41	49.35				26.6392	28.6094	28.851	37.9624				730.6	32868		535.6	9060.02	8429.98	8420.34	8420.34	8429.98				903	0.06912	397	1.121
	0.458801	41.69	49.61				26.656	28.4065	28.8904	39.4941				730.5	32274		535.5	8811.68	8432.14	8418.78	8418.78	8432.14				902	0.06996	398	1.111
	0.463483	41.87	49.85				26.6727	28.1746	28.9297	41.0663				730.4	32353.3		535.4	8691.62	8435.63	8417.25	8417.25	8435.63				901	0.07015	399	1.102
	0.468165	42.09	50.07				26.6894	27.9123	28.9691	42.6794				730.3	32153		535.3	8736.23	8440.72	8415.6	8415.6	8440.72				900	0.06953	400	1.09
	0.472846	42.27	50.35				26.7061	27.6184	29.0085	44.3332				730.2	31924.2		535.2	9149.64	8448.25	8414.15	8414.15	8448.25				899	0.06882	401	1.079
	0.477528	42.65	50.63				26.7228	27.292	29.0479	46.0263				730.1	32800.4		535.1	8660.1	8458.53	8412.53	8412.53	8458.53				898	0.07019	402	1.065
	0.48221	42.89	50.87				26.7395	26.9326	29.0873	47.7564				730	32325.3		535	9123.49	8472.32	8410.69	8410.69	8472.32				897	0.07015	403	1.053
	0.486891	43.05	51.13				26.7562	26.5397	29.1267	49.52				729.9	32668.3		534.9	9134.97	8490.58	8408.53	8408.53	8490.58				896	0.06954	404	1.042
	0.491573	43.39	51.37				26.7729	26.1139	29.1661	51.3126				729.8	32339.2		534.8	9350.5	8514.4	8405.89	8405.89	8514.4				895	0.06991	405	1.033
	0.496255	43.67	51.61				26.7896	25.6558	29.2055	53.1285				729.7	32420.5		534.7	10096.2	8545.08	8402.51	8402.51	8545.08				894	0.06964	406	1.026
	0.500936	43.89	51.85				26.8063	25.1663	29.2449	54.9611				729.6	32497.5		534.6	10133.5	8584.73	8398.65	8398.65	8584.73				893	0.06848	407	1.013
	0.505618	44.17	52.07				26.8231	24.6469	29.2843	56.8026				729.5	32155.4		534.5	10048.4	8635.8	8394.53	8394.53	8635.8				892	0.06933	408	1.002
	0.5103	44.43	52.33				26.8398	24.0991	29.3237	58.6445				729.4	32882.2		534.4	9641.4	8700.92	8390.17	8390.17	8700.92				891	0.06914	409	0.991
	0.514981	44.63	52.51				26.8565	23.5246	29.363	60.4773				729.3	32883.3		534.3	9818.53	8783.23	8385.64	8385.64	8783.23				890	0.06901	410	0.979
	0.519663	44.95	52.73				26.8732	22.9259	29.4024	62.291				729.2	33057.2		534.2	10402.4	8886.22	8380.92	8380.92	8886.22				889	0.06873	411	0.97
	0.524345	45.05	52.97				26.8899	22.3051	29.4418	64.0751				729.1	32982.5		534.1	10483.9	9014.02	8376.14	8376.14	9014.02				888	0.0691	412	0.961
	0.529026	45.33	53.23				26.9066	21.6656	29.4812	65.8187				729	33108.2		534	10139.3	9170.56	8370.78	8370.77	9170.57				887	0.06821	413	0.954
	0.533708	45.59	53.41				26.9233	21.0111	29.5206	67.5109				728.9	32767.9		533.9	10803	9360.98	8365.01	8364.99	9361				886	0.06929	414	0.943
	0.53839	45.81	53.67				26.94	20.3464	29.56	69.1405				728.8	32928.3		533.8	10593.9	9590.64	8358.93	8358.89	9590.68				885	0.06882	415	0.932
	0.543071	46.07	53.91				26.9567	19.6766	29.5994	70.6968				728.7	32560.6		533.7	11043.9	9865.54	8352.88	8352.8	9865.62				884	0.06867	416	0.922
	0.547753	46.23	54.09				26.9735	19.0083	29.6388	72.1697				728.6	32847.6		533.6	10404.8	10191.1	8346.54	8346.38	10191.3				883	0.0695	417	0.912
	0.552434	46.41	54.23				26.9902	18.3483	29.6782	73.5492				728.5	33529.4		533.5	10761.5	10573.3	8340.12	8339.82	10573.6				882	0.06849	418	0.903
	0.557116	46.67	54.41				27.0069	17.7043	29.7176	74.8264				728.4	32917		533.4	11065.2	11017.1	8333.11	8332.54	11017.7				881	0.06901	419	0.895
	0.561798	46.95	54.69				27.0236	17.084	29.7569	75.9934				728.3	33220.4		533.3	11988.5	11527.5	8325.8	8324.74	11528.6				880	0.068	420	0.887
	0.566479	47.29	54.95				27.0403	16.4954	29.7963	77.0431				728.2	33607		533.2	12056.6	12108	8317.74	8315.81	12109.9				879	0.06862	421	0.878
	0.571161	47.49	55.21				27.057	15.9464	29.8357	77.9697				728.1	33775.3		533.1	12636.6	12760.9	8309.09	8305.61	12764.4				878	0.06888	422	0.87
	0.575843	47.83	55.45				27.0737	15.4439	29.8751	78.7687				728	33999.7		533	13253.3	13486.8	8299.96	8293.8	13493				877	0.06776	423	0.862
	0.580524	48.15	55.69				27.0904	14.9944	29.9145	79.4367				727.9	33864.8		532.9	14233.6	14284.6	8291.62	8280.9	14295.3				876	0.06791	424	0.853
	0.585206	48.43	55.93				27.1072	14.603	29.9539	79.9719				727.8	34264.4		532.8	14130.3	15149.1	8284.59	8266.23	15167.5				875	0.06857	425	0.846
	0.589888	48.77	56.25				27.1239	14.2741	29.9933	80.3736				727.7	34244.8		532.7	15536.1	16072.4	8280.47	8249.53	16103.3				874	0.06985	426	0.839
	0.594569	49.03	56.51				27.1406	14.0105	30.0327	80.6426				727.6	34665.9		532.6	16622.7	17043	8281.85	8230.59	17094.2				873	0.06867	427	0.832
	0.599251	49.33	56.79				27.1573	13.8138	30.0721	80.7807				727.5	35231.6		532.5	17669.3	18045.7	8293.05	8209.5	18129.2				872	0.06906	428	0.825
	0.603933	49.67	56.99				27.174	13.6847	30.1115	80.7912				727.4	34538.3		532.4	18465.5	19060.6	8319.42	8185.45	19194.6				871	0.06879	429	0.816
	0.608614	49.99	57.31				27.1907	13.6231	30.1509	80.6781				727.3	34944.8		532.3	19964.4	20065.6	8370.09	8158.74	20277				870	0.06898	430	0.807
	0.613296	50.27	57.59				27.2074	13.6275	30.1902	80.4465				727.2	34791.7		532.2	20752.2	21034.7	8457.08	8129.08	21362.7				869	0.06899	431	0.799
	0.617978	50.55	57.93				27.2241	13.696	30.2296	80.1022				727.1	35462.2		532.1	22415.1	21939.6	8596.66	8095.92	22440.3				868	0.06783	432	0.791
	0.622659	50.91	58.21				27.2408	13.8259	30.269	79.6518				727	35122.5		532	24547	22751.6	8811.07	8059.11	23503.6				867	0.06789	433	0.784
	0.627341	51.11	58.37				27.2575	14.0136	30.3084	79.1022				726.9	35405.2		531.9	25624.3	23443.3	9129.6	8018.93	24554				866	0.06889	434	0.778
	0.632022	51.25	58.63				27.2743	14.2552	30.3478	78.4607				726.8	35398.5		531.8	26564.3	23988.5	9588.29	7974.95	25601.9				865	0.0674	435	0.772
	0.636704	51.57	58.83				27.291	14.5454	30.3872	77.7349				726.7	35838.1		531.7	28172.7	24366.5	10232.3	7927.94	26670.8				864	0.06585	436	0.765
	0.641386	51.85	58.99				27.3077	14.8786	30.4266	76.9321				726.6	35441.7		531.6	28295.2	24561.5	11113.9	7878.39	27797				863	0.06664	437	0.757
	0.646067	52.17	59.21				27.3244	15.2482	30.466	76.0598				726.5	36050.9		531.5	29424.6	24563.8	12290.9	7826.09	29028.6				862	0.06889	438	0.75
	0.650749	52.37	59.39				27.3411	15.6468	30.5054	75.1253				726.4	36521.6		531.4	30923.7	24370.9	13823.3	7770.5	30423.7				861	0.06753	439	0.744
	0.655431	52.69	59.51				27.3578	16.0663	30.5448	74.1354				726.3	36560.2		531.3	32898.4	23987.9	15769.3	7711.61	32045.6				860	0.06791	440	0.738
	0.660112	53.03	59.63				27.3745	16.4979	30.5842	73.0967				726.2	36979.7		531.2	34539.2	23426.7	18176.1	7648.58	33954.2				859	0.06731	441	0.732
	0.664794	53.21	59.91				27.3912	16.9324	30.6236	72.0152				726.1	37123.7		531.1	36333.8	22705.6	21070.9	7581.2	36195.3				858	0.06794	442	0.727
	0.669476	53.43	60.09				27.408	17.3608	30.6629	70.8967				726	37193.3		531	37854.2	21847.3	24448.2	7508.64	38786.9				857	0.06722	443	0.721
	0.674157	53.65	60.33				27.4247	17.7736	30.7023	69.7464				725.9	37472.4		530.9	41004.4	20877.4	28256.6	7429.58	41704.3				856	0.0671	444	0.715
	0.678839	53.89	60.49				27.4414	18.1623	30.7417	68.5689				725.8	37200.6		530.8	45594.7	19823.5	32388.7	7343.47	44868.7				855	0.06659	445	0.708
	0.683521	54.15	60.75				27.4581	18.5187	30.7811	67.3686				725.7	37512.4		530.7	48312.6	18713.7	36674.5	7249.91	48138.3				854	0.06684	446	0.703
	0.688202	54.35	60.99				27.4748	18.8361	30.8205	66.1496				725.6	37746.9		530.6	50904.6	17574.2	40883.1	7148.24	51309.1				853	0.06724	447	0.698
	0.692884	54.53	61.21				27.4915	19.1083	30.8599	64.9154				725.5	37963.6		530.5	53675.4	16429.7	44737.3	7038.82	54128.3				852	0.06653	448	0.694
	0.697566	54.77	61.45				27.5082	19.3307	30.8993	63.6694				725.4	38077.2		530.4	56089.6	15303	47941.7	6923.17	56321.5				851	0.06664	449	0.69
	0.702247	55.01	61.67				27.5249	19.4996	30.9387	62.415				725.3	38370.8		530.3	57602.2	14212.5	50218.4	6802.38	57628.5				850	0.06526	450	0.685
	0.706929	55.13	61.93				27.5417	19.6129	30.9781	61.1551				725.2	38697.9		530.2	58082.5	13173.6	51351.7	6678.42	57846.9				849	0.06644	451	0.68
	0.71161	55.37	62.23				27.5584	19.6687	31.0175	59.893				725.1	39302.7		530.1	56716.8	12198.4	51224.3	6553.58	56869.2				848	0.06692	452	0.675
	0.716292	55.43	62.41				27.5751	19.6665	31.0569	58.6316				725	39374.5		530	54875.4	11296	49839.2	6430.66	54704.6				847	0.06694	453	0.671
	0.720974	55.71	62.71				27.5918	19.6065	31.0962	57.3741				724.9	38504.4		529.9	51647.4	10471.8	47318.9	6312.06	51478.7				846	0.0658	454	0.667
	0.725655	55.89	62.93				27.6085	19.4894	31.1356	56.1237				724.8	38431.2		529.8	48391.5	9729.33	43884.4	6200.64	47413.1				845	0.06557	455	0.663
	0.730337	56.07	63.19				27.6252	19.3163	31.175	54.8836				724.7	39147.2		529.7	43127.2	9068.72	39816.4	6098.29	42786.8				844	0.06674	456	0.66
	0.735019	56.37	63.43				27.6419	19.0892	31.2144	53.6572				724.6	39137.6		529.6	38031.4	8487.78	35413.1	6006.01	37894.8				843	0.06617	457	0.655
	0.7397	56.59	63.67				27.6586	18.8106	31.2538	52.4479				724.5	39218.5		529.5	34188.9	7983.28	30952.8	5925.01	33011.1				842	0.06651	458	0.651
	0.744382	56.89	63.89				27.6753	18.483	31.2932	51.2592				724.4	39585.4		529.4	28599.4	7550.63	26666.5	5855.91	28361.3				841	0.06705	459	0.648
	0.749064	57.05	64.07				27.692	18.1103	31.3326	50.0944				724.3	39044.6		529.3	24168.2	7183.45	22722.8	5797.97	24108.3				840	0.06513	460	0.645
	0.753745	57.33	64.31				27.7088	17.6969	31.372	48.9568				724.2	38494.8		529.2	20393.9	6875.25	19227.4	5750.54	20352.1				839	0.06533	461	0.642
	0.758427	57.61	64.51				27.7255	17.248	31.4114	47.8496				724.1	38964.6		529.1	16711.8	6619.73	16229.6	5713.02	17136.3				838	0.06598	462	0.638
	0.763109	57.83	64.63				27.7422	16.7696	31.4507	46.7756				724	38646.5		529	14071.2	6409.56	13732.4	5683.6	14458.3				837	0.06578	463	0.635
	0.76779	58.09	64.87				27.7589	16.2683	31.4901	45.7373				723.9	38350.4		528.9	12189.5	6238.35	11706.7	5661.05	12284				836	0.0662	464	0.631
	0.772472	58.41	65.05				27.7756	15.7511	31.5295	44.7368				723.8	37394.8		528.8	10236.8	6100.3	10103.5	5644.33	10559.5				835	0.06783	465	0.627
	0.777154	58.73	65.19				27.7923	15.2256	31.5689	43.7756				723.7	37380.9		528.7	8616.23	5989.61	8863.11	5631.87	9220.85				834	0.06504	466	0.625
	0.781835	58.97	65.41				27.809	14.6989	31.6083	42.8549				723.6	36675.1		528.6	8075.29	5901.44	7923.75	5622.63	8202.55				833	0.0657	467	0.621
	0.786517	59.19	65.57				27.8257	14.1785	31.6477	41.9751				723.5	36323.9		528.5	7555.86	5831.83	7226.97	5615.99	7442.81				832	0.06586	468	0.618
	0.791199	59.51	65.75				27.8424	13.6713	31.6871	41.136				723.4	36381.2		528.4	6940.48	5777.21	6720.18	5611.21	6886.17				831	0.06519	469	0.615
	0.79588	59.77	65.93				27.8592	13.1834	31.7265	40.3368				723.3	35073.6		528.3	6470.81	5734.39	6358.33	5607.58	6485.15				830	0.06502	470	0.613
	0.800562	60.09	66.15				27.8759	12.7204	31.7659	39.5762				723.2	34832.4		528.2	6299.6	5701.13	6104.78	5604.88	6201.03				829	0.06594	471	0.609
	0.805243	60.37	66.35				27.8926	12.2872	31.8053	38.8521				723.1	34331.1		528.1	6179.89	5675.6	5930.46	5603.03	6003.04				828	0.06518	472	0.607
	0.809925	60.67	66.55				27.9093	11.8875	31.8447	38.1622				723	33171.6		528	5825.91	5656.16	5812.77	5601.8	5867.13				827	0.06434	473	0.603
	0.814607	60.89	66.73				27.926	11.5249	31.884	37.5037				722.9	32761.4		527.9	5709.92	5641.17	5734.45	5600.72	5774.9				826	0.06518	474	0.6
	0.819288	61.03	66.91				27.9427	11.2018	31.9234	36.8733				722.8	32173.6		527.8	6147.38	5629.66	5683.14	5599.75	5713.04				825	0.064	475	0.597
	0.82397	61.33	67.17				27.9594	10.9206	31.9628	36.2679				722.7	31291.7		527.7	6084.01	5620.84	5650.03	5598.87	5671.99				824	0.06429	476	0.594
	0.828652	61.65	67.37				27.9761	10.6829	32.0022	35.6842				722.6	31553.8		527.6	5988.94	5613.94	5628.79	5597.91	5644.81				823	0.0651	477	0.591
	0.833333	61.85	67.53				27.9929	10.4902	32.0416	35.119				722.5	30674.4		527.5	5985.31	5608.43	5615.14	5596.81	5626.76				822	0.06607	478	0.588
	0.838015	62.13	67.65				28.0096	10.3437	32.081	34.5695				722.4	30403.8		527.4	5988.78	5604.24	5606.58	5595.88	5614.94				821	0.06523	479	0.585
	0.842697	62.39	67.75				28.0263	10.2441	32.1204	34.0333				722.3	30283.3		527.3	5817.89	5601.01	5601.18	5595.03	5607.16				820	0.06544	480	0.582
	0.847378	62.71	67.85				28.043	10.1918	32.1598	33.5085				722.2	29480.6		527.2	5893.74	5598.53	5597.75	5594.28	5602.01				819	0.06511	481	0.578
	0.85206	62.89	67.95				28.0597	10.1865	32.1992	32.994				722.1	29508.4		527.1	5794.84	5596.64	5595.57	5593.64	5598.57				818	0.06635	482	0.574
	0.856742	63.27	68.27				28.0764	10.227	32.2386	32.4894				722	28972		527	5755.48	5595.15	5594.1	5593.04	5596.21				817	0.06542	483	0.571
	0.861423	63.51	68.47				28.0931	10.3117	32.278	31.9954				721.9	28725.6		526.9	5898.72	5593.96	5593.06	5592.49	5594.53				816	0.06413	484	0.569
	0.866105	63.77	68.73				28.1098	10.4379	32.3173	31.5133				721.8	28850.3		526.8	5727.05	5593.08	5592.37	5592.07	5593.39				815	0.06548	485	0.567
	0.870787	64.03	68.79				28.1265	10.602	32.3567	31.0456				721.7	28087		526.7	5637.25	5592.46	5591.92	5591.76	5592.62				814	0.06551	486	0.564
	0.875468	64.33	68.99				28.1432	10.7997	32.3961	30.5957				721.6	28459.8		526.6	5557.9	5592.01	5591.62	5591.54	5592.09				813	0.06581	487	0.56
	0.88015	64.57	69.11				28.16	11.0257	32.4355	30.168				721.5	28682.7		526.5	5587.41	5591.8	5591.52	5591.48	5591.84				812	0.06476	488	0.556
	0.884831	64.83	69.35				28.1767	11.2745	32.4749	29.7675				721.4	28574.4		526.4	5571.31	5591.64	5591.44	5591.42	5591.66				811	0.06537	489	0.554
	0.889513	65.09	69.51				28.1934	11.5402	32.5143	29.4001				721.3	28167.3		526.3	5707.24	5591.57	5591.43	5591.42	5591.58				810	0.06396	490	0.55
	0.894195	65.35	69.73				28.2101	11.8165	32.5537	29.0724				721.2	28288.6		526.2	5482.59	5591.52	5591.43	5591.42	5591.53				809	0.06458	491	0.548
	0.898876	65.63	69.99				28.2268	12.0977	32.5931	28.7912				721.1	28212.9		526.1	5485.49	5591.49	5591.43	5591.42	5591.49				808	0.06435	492	0.545
	0.903558	65.91	70.15				28.2435	12.3782	32.6325	28.5639				721	28551.1		526	5656.52	5591.47	5591.43	5591.42	5591.47				807	0.06574	493	0.542
	0.90824	66.15	70.31				28.2602	12.6533	32.6719	28.3978				720.9	27476.3		525.9	5671.29	0	0	0	5671.32				806	0.06524	494	0.539
	0.912921	66.47	70.57				28.2769	12.9185	32.7113	28.3004				720.8	28268.8		525.8	5661.22	0	0	0	5661.24				805	0.06569	495	0.535
	0.917603	66.67	70.71				28.2936	13.1704	32.7507	28.2788				720.7	28502.7		525.7	5902.78	0	0	0	5902.79				804	0.06451	496	0.531
	0.922285	66.75	70.93				28.3104	13.4061	32.79	28.3398				720.6	28796.6		525.6	5693.3	0	0	0	5693.3				803	0.0654	497	0.528
	0.926966	67.01	71.21				28.3271	13.6235	32.8294	28.4897				720.5	28744.5		525.5	5500.84	0	0	0	5500.84				802	0.06606	498	0.526
	0.931648	67.31	71.41				28.3438	13.8209	32.8688	28.7344				720.4	28126		525.4	5845.64	0	0	0	5845.64				801	0.06529	499	0.523
	0.93633	67.51	71.59				28.3605	13.9976	32.9082	29.0788				720.3	28303.9		525.3	5475.63	0	0	0	5475.63				800	0.06567	500	0.52
	0.941011	67.89	71.79				28.3772	14.1532	32.9476	29.5273				720.2	28855.5											799	0.0664	501	0.516
	0.945693	68.03	71.99				28.3939	14.2882	32.987	30.0834				720.1	28767.1											798	0.06672	502	0.513
	0.950375	68.37	72.19				28.4106	14.4036	33.0264	30.7499				720	28204.6											797	0.06713	503	0.509
	0.955056	68.53	72.35				28.4273	14.5009	33.0658	31.5287				719.9	29051.9											796	0.06465	504	0.506
	0.959738	68.81	72.61				28.4441	14.5828	33.1052	32.4213				719.8	28478.6											795	0.06537	505	0.504
	0.964419	69.05	72.69				28.4608	14.6524	33.1446	33.4286				719.7	28421.8											794	0.06532	506	0.501
	0.969101	69.33	72.85				28.4775	14.7138	33.184	34.5507				719.6	28888											793	0.06556	507	0.498
	0.973783	69.61	73.03				28.4942	14.7717	33.2233	35.7879				719.5	27870.5											792	0.06627	508	0.494
	0.978464	69.81	73.29				28.5109	14.8316	33.2627	37.14				719.4	28266.1											791	0.06619	509	0.49
	0.983146	70.05	73.49				28.5276	14.8995	33.3021	38.6067				719.3	28358.2											790	0.06635	510	0.487
	0.987828	70.25	73.67				28.5443	14.9817	33.3415	40.188				719.2	29022.8											789	0.06516	511	0.485
	0.992509	70.51	73.85				28.561	15.0845	33.3809	41.8841				719.1	28256.6											788	0.0662	512	0.483
	0.997191	70.83	74.11				28.5777	15.214	33.4203	43.6952				719	28287.7											787	0.06506	513	0.48
	1.00187	70.99	74.25				28.5945	15.3762	33.4597	45.6221				718.9	28007.2											786	0.0657	514	0.477
	1.00655	71.27	74.47				28.6112	15.576	33.4991	47.6661				718.8	28217.5											785	0.06446	515	0.474
	1.01124	71.49	74.65				28.6279	15.8181	33.5385	49.8285				718.7	27817.2											784	0.06701	516	0.471
	1.01592	71.75	74.87				28.6446	16.1063	33.5779	52.1113				718.6	27863.8											783	0.0665	517	0.468
	1.0206	71.99	75.01				28.6613	16.4437	33.6172	54.5167				718.5	27785.8											782	0.06596	518	0.466
	1.02528	72.23	75.25				28.678	16.8327	33.6566	57.0469				718.4	27371.7											781	0.06616	519	0.464
	1.02996	72.43	75.41				28.6947	17.2752	33.696	59.7043				718.3	27403.6											780	0.06565	520	0.462
	1.03464	72.59	75.59				28.7114	17.7729	33.7354	62.491				718.2	27705.5											779	0.0661	521	0.46
	1.03933	72.77	75.71				28.7281	18.3268	33.7748	65.4088				718.1	27313.5											778	0.06674	522	0.457
	1.04401	73.01	75.85				28.7449	18.9379	33.8142	68.4589				718	27281.3											777	0.06639	523	0.454
	1.04869	73.27	75.99				28.7616	19.6072	33.8536	71.6415				717.9	27013.7											776	0.06794	524	0.451
	1.05337	73.47	76.13				28.7783	20.3354	33.893	74.956				717.8	26570.2											775	0.0666	525	0.449
	1.05805	73.67	76.17				28.795	21.1228	33.9324	78.4003				717.7	27069.7											774	0.06657	526	0.447
	1.06273	73.87	76.35				28.8117	21.9697	33.9718	81.9711				717.6	26903.8											773	0.06772	527	0.445
	1.06742	74.09	76.45				28.8284	22.8754	34.0112	85.6632				717.5	25937.6											772	0.06816	528	0.442
	1.0721	74.33	76.57				28.8451	23.8393	34.0506	89.4699				717.4	26643											771	0.06667	529	0.44
	1.07678	74.61	76.65				28.8618	24.8594	34.0899	93.3824				717.3	26575.9											770	0.06806	530	0.438
	1.08146	74.79	76.75				28.8786	25.9336	34.1293	97.3902				717.2	25936.8											769	0.06668	531	0.436
	1.08614	74.95	76.81				28.8953	27.0588	34.1687	101.481				717.1	25879.5											768	0.06689	532	0.434
	1.09082	75.25	76.93				28.912	28.2319	34.2081	105.641				717	25950.5											767	0.0683	533	0.432
	1.09551	75.47	77.05				28.9287	29.4489	34.2475	109.853				716.9	26132.9											766	0.06724	534	0.43
	1.10019	75.61	77.07				28.9454	30.7061	34.2869	114.102				716.8	25820.1											765	0.06764	535	0.428
	1.10487	75.83	77.21				28.9621	31.9999	34.3263	118.368				716.7	25746.6											764	0.06797	536	0.426
	1.10955	76.05	77.33				28.9788	33.3269	34.3657	122.632				716.6	25807.9											763	0.06857	537	0.423
	1.11423	76.29	77.47				28.9955	34.6842	34.4051	126.874				716.5	25702.8											762	0.06767	538	0.421
	1.11891	76.47	77.73				29.0122	36.0698	34.4445	131.074				716.4	25875.6											761	0.06875	539	0.419
	1.1236	76.73	77.85				29.0289	37.4821	34.4838	135.213				716.3	26005.8											760	0.06783	540	0.417
	1.12828	76.79	78.07				29.0457	38.9203	34.5232	139.27				716.2	25801.7											759	0.06806	541	0.415
	1.13296	76.99	78.13				29.0624	40.3839	34.5626	143.226				716.1	25426.6											758	0.06811	542	0.413
	1.13764	77.11	78.29				29.0791	41.8728	34.602	147.065				716	26074.4											757	0.06915	543	0.411
	1.14232	77.39	78.43				29.0958	43.3869	34.6414	150.77				715.9	26271.8											756	0.06941	544	0.41
	1.147	77.55	78.61				29.1125	44.9263	34.6808	154.327				715.8	26563.5											755	0.06818	545	0.408
	1.15169	77.73	78.73				29.1292	46.4902	34.7202	157.722				715.7	26810.4											754	0.06862	546	0.405
	1.15637	77.93	78.83				29.1459	48.0777	34.7596	160.946				715.6	26202.3											753	0.06925	547	0.404
	1.16105	78.13	79.05				29.1626	49.6875	34.799	163.991				715.5	26117.5											752	0.06896	548	0.402
	1.16573	78.33	79.15				29.1793	51.3175	34.8384	166.849				715.4	26188.4											751	0.06991	549	0.4
	1.17041	78.49	79.31				29.1961	52.9653	34.8778	169.518				715.3	26778.9											750	0.06878	550	0.398
	1.17509	78.67	79.53				29.2128	54.6279	34.9171	171.995				715.2	27182.8											749	0.0695	551	0.395
	1.17978	78.93	79.71				29.2295	56.3022	34.9565	174.28				715.1	27029.7											748	0.07133	552	0.394
	1.18446	79.11	79.87				29.2462	57.9847	34.9959	176.375				715	27370.6											747	0.06926	553	0.392
	1.18914	79.25	80.05				29.2629	59.6716	35.0353	178.281				714.9	27207.8											746	0.07102	554	0.39
	1.19382	79.41	80.19				29.2796	61.359	35.0747	180.002				714.8	27750.7											745	0.07013	555	0.388
	1.1985	79.61	80.35				29.2963	63.0428	35.1141	181.544				714.7	28179.8											744	0.07077	556	0.386
	1.20318	79.83	80.53				29.313	64.7187	35.1535	182.91				714.6	27977.6											743	0.07162	557	0.384
	1.20787	80.03	80.71				29.3298	66.3819	35.1929	184.104				714.5	28184											742	0.07113	558	0.382
	1.21255	80.25	80.95				29.3465	68.0272	35.2323	185.132				714.4	28304.3											741	0.07112	559	0.38
	1.21723	80.53	81.09				29.3632	69.649	35.2717	185.997				714.3	28973.7											740	0.07126	560	0.379
	1.22191	80.65	81.17				29.3799	71.2411	35.3111	186.7				714.2	29517.5											739	0.07193	561	0.377
	1.22659	80.79	81.35				29.3966	72.7967	35.3505	187.244				714.1	30271											738	0.07169	562	0.375
	1.23127	81.07	81.59				29.4133	74.309	35.3898	187.628				714	29575.9											737	0.0726	563	0.373
	1.23596	81.33	81.73				29.43	75.7712	35.4292	187.85				713.9	30462.2											736	0.0734	564	0.371
	1.24064	81.55	81.87				29.4467	77.1762	35.4686	187.908				713.8	30689.9											735	0.07293	565	0.369
	1.24532	81.77	82.17				29.4634	78.5177	35.508	187.798				713.7	30506.2											734	0.07341	566	0.368
	1.25	81.97	82.23				29.4801	79.7902	35.5474	187.513				713.6	31319.9											733	0.07129	567	0.366
	1.25468	82.17	82.45				29.4969	80.989	35.5868	187.047				713.5	31651.2											732	0.07267	568	0.364
	1.25936	82.45	82.67				29.5136	82.1109	35.6262	186.393				713.4	32653.6											731	0.07195	569	0.362
	1.26404	82.73	82.83				29.5303	83.1535	35.6656	185.541				713.3	32608.9											730	0.0732	570	0.36
	1.26873	82.95	83.03				29.547	84.1165	35.705	184.484				713.2	33140.4											729	0.07436	571	0.359
	1.27341	83.17	83.27				29.5637	85.0006	35.7444	183.213				713.1	33369.3											728	0.07357	572	0.357
	1.27809	83.37	83.35				29.5804	85.8082	35.7837	181.719				713	33420.5											727	0.07301	573	0.355
	1.28277	83.63	83.53				29.5971	86.5425	35.8231	179.997				712.9	33518.7											726	0.07471	574	0.353
	1.28745	83.83	83.79				29.6138	87.2079	35.8625	178.041				712.8	34200.3											725	0.07322	575	0.352
	1.29213	84.11	84.01				29.6305	87.8096	35.9019	175.846				712.7	35163.3											724	0.07447	576	0.35
	1.29682	84.35	84.23				29.6473	88.3538	35.9413	173.409				712.6	35256											723	0.07555	577	0.348
	1.3015	84.55	84.41				29.664	88.8465	35.9807	170.732				712.5	35821.9											722	0.07489	578	0.347
	1.30618	84.75	84.65				29.6807	89.295	36.0201	167.817				712.4	36820.9											721	0.07677	579	0.344
	1.31086	84.97	84.89				29.6974	89.7064	36.0595	164.669				712.3	37284.5											720	0.07592	580	0.342
	1.31554	85.27	85.11				29.7141	90.0886	36.0989	161.295				712.2	37679.6											719	0.07597	581	0.341
	1.32022	85.55	85.35				29.7308	90.4494	36.1383	157.707				712.1	38556.5											718	0.07513	582	0.34
	1.32491	85.75	85.51				29.7475	90.7971	36.1777	153.917				712	39007.2											717	0.07528	583	0.338
	1.32959	85.87	85.69				29.7642	91.14	36.2171	149.94				711.9	39392.3											716	0.07635	584	0.337
	1.33427	86.03	85.93				29.781	91.4865	36.2564	145.796				711.8	40215.3											715	0.07778	585	0.335
	1.33895	86.29	86.15				29.7977	91.8444	36.2958	141.505				711.7	41047.6											714	0.07697	586	0.333
	1.34363	86.45	86.37				29.8144	92.2213	36.3352	137.086				711.6	41980.6											713	0.07732	587	0.332
	1.34831	86.65	86.55				29.8311	92.6238	36.3746	132.565				711.5	41787.2											712	0.07737	588	0.329
	1.353	86.87	86.77				29.8478	93.0575	36.414	127.965				711.4	41763.6											711	0.07803	589	0.329
	1.35768	87.11	86.99				29.8645	93.5267	36.4534	123.31				711.3	42103.8											710	0.07941	590	0.327
	1.36236	87.29	87.19				29.8812	94.0338	36.4928	118.625				711.2	42473.4											709	0.07835	591	0.325
	1.36704	87.53	87.43				29.8979	94.58	36.5322	113.934				711.1	43269.5											708	0.07819	592	0.323
	1.37172	87.83	87.67				29.9147	95.1638	36.5716	109.261				711	42554.1											707	0.07844	593	0.322
	1.3764	88.01	87.81				29.9314	95.7827	36.611	104.628				710.9	43443.3											706	0.0782	594	0.321
	1.38109	88.23	88.11				29.9481	96.4323	36.6504	100.056				710.8	42529.8											705	0.07911	595	0.32
	1.38577	88.45	88.31				29.9648	97.1065	36.6897	95.5641				710.7	42814.6											704	0.08058	596	0.318
	1.39045	88.71	88.55				29.9815	97.7983	36.7291	91.169				710.6	42572.5											703	0.08077	597	0.316
	1.39513	88.91	88.75				29.9982	98.4997	36.7685	86.8855				710.5	41616.5											702	0.08006	598	0.314
	1.39981	89.13	88.85				30.0149	99.2019	36.8079	82.7259				710.4	40686											701	0.08088	599	0.312
	1.40449	89.33	89.07				30.0316	99.8958	36.8473	78.6999				710.3	40327.5											700	0.0809	600	0.312
	1.40918	89.49	89.33				30.0483	100.572	36.8867	74.8148				710.2	38548											699	0.08213	601	0.31
	1.41386	89.77	89.57				30.065	101.221	36.9261	71.0756				710.1	37818.7											698	0.08158	602	0.308
	1.41854	90.01	89.81				30.0818	101.833	36.9655	67.4849				710	35900											697	0.08216	603	0.308
	1.42322	90.19	90.07				30.0985	102.4	37.0049	64.0431				709.9	33976.9											696	0.082	604	0.305
	1.4279	90.39	90.33				30.1152	102.912	37.0442	60.7487				709.8	31182.7											695	0.08289	605	0.304
	1.43258	90.63	90.55				30.1319	103.361	37.0836	57.5986				709.7	29712											694	0.08282	606	0.302
	1.43727	90.83	90.75				30.1486	103.738	37.123	54.588				709.6	27365.9											693	0.08294	607	0.301
	1.44195	91.09	90.99				30.1653	104.036	37.1624	51.7114				709.5	24784.1											692	0.08395	608	0.3
	1.44663	91.27	91.15				30.182	104.249	37.2018	48.962				709.4	23529.9											691	0.08368	609	0.298
	1.45131	91.49	91.35				30.1987	104.369	37.2412	46.3326				709.3	21022.2											690	0.08413	610	0.298
	1.45599	91.67	91.57				30.2155	104.394	37.2806	43.8158				709.2	19953.6											689	0.08471	611	0.295
	1.46067	91.87	91.81				30.2322	104.319	37.32	41.4042				709.1	18672.5											688	0.08526	612	0.294
	1.46536	92.11	92.07				30.2489	104.143	37.3594	39.0905				709	17603.2											687	0.08494	613	0.292
	1.47004	92.25	92.31				30.2656	103.867	37.3988	36.8678				708.9	17110.1											686	0.08502	614	0.292
	1.47472	92.49	92.53				30.2823	103.493	37.4382	34.73				708.8	16295.1											685	0.08661	615	0.291
	1.4794	92.73	92.75				30.299	103.025	37.4776	32.6715				708.7	15840.5											684	0.08538	616	0.289
	1.48408	92.93	92.89				30.3157	102.469	37.517	30.6878				708.6	15609.5											683	0.08709	617	0.288
	1.48876	93.13	92.97				30.3324	101.832	37.5563	28.7751				708.5	15099.6											682	0.08826	618	0.287
	1.49345	93.37	93.25				30.3491	101.121	37.5957	26.9306				708.4	14193.4											681	0.0889	619	0.284
	1.49813	93.59	93.41				30.3658	100.347	37.6351	25.1523				708.3	14306.2											680	0.08864	620	0.283
	1.50281	93.77	93.63				30.3826	99.5191	37.6745	23.4392				708.2	13827.2											679	0.0876	621	0.281
	1.50749	93.99	93.77				30.3993	98.6466	37.7139	21.791				708.1	13623.6											678	0.08871	622	0.281
	1.51217	94.25	93.95				30.416	97.7393	37.7533	20.208				708	13142.2											677	0.089	623	0.279
	1.51685	94.41	94.15				30.4327	96.8066	37.7927	18.6912				707.9	12738.7											676	0.08949	624	0.278
	1.52154	94.67	94.43				30.4494	95.8568	37.8321	17.2417				707.8	12806.1											675	0.0909	625	0.276
	1.52622	94.87	94.69				30.4661	94.8983	37.8715	15.8613				707.7	12980.7											674	0.09007	626	0.275
	1.5309	95.11	94.97				30.4828	93.9382	37.9109	14.5516				707.6	12484.3											673	0.09002	627	0.273
	1.53558	95.37	95.11				30.4995	92.9835	37.9502	13.3144				707.5	12716.6											672	0.09171	628	0.273
	1.54026	95.57	95.37				30.5162	92.0401	37.9896	12.1511				707.4	12399.8											671	0.09222	629	0.272
	1.54494	95.77	95.55				30.533	91.1135	38.029	11.063				707.3	12018.2											670	0.09171	630	0.27
	1.54963	96.05	95.77				30.5497	90.2084	38.0684	10.0511				707.2	12129.8											669	0.09213	631	0.269
	1.55431	96.25	96.05				30.5664	89.3288	38.1078	9.11579				707.1	12025.1											668	0.09245	632	0.267
	1.55899	96.47	96.25				30.5831	88.4776	38.1472	8.25701				707	12195.8											667	0.09444	633	0.266
	1.56367	96.73	96.45				30.5998	87.657	38.1866	7.4741				706.9	11946.8											666	0.09494	634	0.265
	1.56835	96.93	96.71				30.6165	86.8681	38.226	6.76583				706.8	12177.1											665	0.09445	635	0.263
	1.57303	97.09	96.93				30.6332	86.1109	38.2654	6.13035				706.7	12319.1											664	0.09509	636	0.262
	1.57772	97.29	97.17				30.6499	85.384	38.3048	5.56522				706.6	11868											663	0.0951	637	0.261
	1.5824	97.55	97.41				30.6667	84.6851	38.3441	5.06746				706.5	11774.1											662	0.09559	638	0.26
	1.58708	97.63	97.57				30.6834	84.0106	38.3835	4.6336				706.4	12220.7											661	0.09635	639	0.258
	1.59176	97.85	97.89				30.7001	83.3561	38.4229	4.25971				706.3	12149.3											660	0.09759	640	0.256
	1.59644	98.05	98.09				30.7168	82.716	38.4623	3.9415				706.2	11959.2											659	0.09756	641	0.255
	1.60112	98.27	98.27				30.7335	82.0849	38.5017	3.67443				706.1	12063											658	0.09694	642	0.254
	1.60581	98.51	98.51				30.7502	81.4568	38.5411	3.45373				706	11833.8											657	0.0983	643	0.253
	1.61049	98.71	98.73				30.7669	80.8257	38.5805	3.27455				705.9	11974.5											656	0.09856	644	0.253
	1.61517	98.87	98.93				30.7836	80.1862	38.6199	3.13202				705.8	11901.1											655	0.09911	645	0.25
	1.61985	99.15	99.13				30.8003	79.5334	38.6593	3.02136				705.7	11972.4											654	0.09923	646	0.25
	1.62453	99.31	99.25				30.817	78.8628	38.6987	2.93792				705.6	12112.1											653	0.09938	647	0.248
	1.62921	99.53	99.55				30.8338	78.1713	38.7381	2.87732				705.5	11764.3											652	0.10094	648	0.247
	1.6339	99.73	99.75				30.8505	77.456	38.7775	2.83546				705.4	11582.5											651	0.10082	649	0.245
	1.63858	99.97	99.97				30.8672	76.7152	38.8168	2.80859				705.3	11605.4											650	0.10101	650	0.244
	1.64326	100.1	100.1				30.8839	75.9482	38.8562	2.79337				705.2	11631.5											649	0.10202	651	0.242
	1.64794	100.4	100.2				30.9006	75.155	38.8956	2.78689				705.1	11808.6											648	0.10325	652	0.241
	1.65262	100.6	100.4				30.9173	74.3364	38.935	2.78672				705	11563.6											647	0.10219	653	0.239
	1.6573	100.8	100.6				30.934	73.4943	38.9744	2.79086				704.9	11639.2											646	0.10369	654	0.239
	1.66199	101	100.7				30.9507	72.6313	39.0138	2.7978				704.8	11770.9											645	0.10249	655	0.239
	1.66667	101.2	101				30.9675	71.7508	39.0532	2.8065				704.7	11419.4											644	0.10402	656	0.236
	1.67135	101.4	101.2				30.9842	70.8577	39.0926	2.8163				704.6	11858.7											643	0.10601	657	0.236
	1.67603	101.7	101.4				31.0009	69.9575	39.132	2.827				704.5	11710.9											642	0.10568	658	0.234
	1.68071	101.8	101.6				31.0176	69.0571	39.1714	2.83873				704.4	11778.4											641	0.10503	659	0.233
	1.68539	101.9	101.8				31.0343	68.1642	39.2107	2.85194				704.3	11778.1											640	0.10662	660	0.231
	1.69007	102.2	102.1				31.051	67.2873	39.2501	2.86735				704.2	11780.1											639	0.10655	661	0.231
	1.69476	102.4	102.2				31.0677	66.4358	39.2895	2.8859				704.1	11799.9											638	0.10648	662	0.229
	1.69944	102.6	102.5				31.0844	65.6197	39.3289	2.90866				704	11682											637	0.10729	663	0.228
	1.70412	102.8	102.7				31.1012	64.8485	39.3683	2.93684				703.9	11546.5											636	0.10868	664	0.228
	1.7088	103	102.8				31.1179	64.1322	39.4077	2.97164				703.8	11877.6											635	0.10765	665	0.225
	1.71348	103.2	103				31.1346	63.4799	39.4471	3.01428				703.7	11471											634	0.10854	666	0.226
	1.71816	103.5	103.2				31.1513	62.9001	39.4865	3.06592				703.6	11737.7											633	0.1098	667	0.224
	1.72285	103.7	103.5				31.168	62.4002	39.5259	3.12758				703.5	11665.7											632	0.11022	668	0.223
	1.72753	104	103.6				31.1847	61.9862	39.5653	3.20015				703.4	11554.6											631	0.11012	669	0.221
	1.73221	104.1	103.8				31.2014	61.6629	39.6047	3.28432				703.3	11693.8											630	0.11053	670	0.221
	1.73689	104.3	104				31.2181	61.4338	39.6441	3.38057				703.2	11484.1											629	0.11052	671	0.22
	1.74157	104.5	104.1				31.2348	61.3006	39.6834	3.48915				703.1	11572.8											628	0.11111	672	0.219
	1.74625	104.8	104.4				31.2516	61.2641	39.7228	3.61006				703	11655.4											627	0.11423	673	0.217
	1.75094	105	104.6				31.2683	61.3238	39.7622	3.74307				702.9	11500.8											626	0.11291	674	0.217
	1.75562	105.2	104.7				31.285	61.4782	39.8016	3.88768				702.8	11400.6											625	0.113	675	0.216
	1.7603	105.5	104.9				31.3017	61.7247	39.841	4.0432				702.7	11780.7											624	0.1137	676	0.215
	1.76498	105.7	105				31.3184	62.0597	39.8804	4.20871				702.6	11691.6											623	0.11455	677	0.213
	1.76966	105.9	105.2				31.3351	62.4789	39.9198	4.38312				702.5	11717.7											622	0.11546	678	0.213
	1.77434	106.1	105.4				31.3518	62.9772	39.9592	4.56522				702.4	11554.4											621	0.11573	679	0.211
	1.77903	106.3	105.6				31.3685	63.548	39.9986	4.75367				702.3	11648											620	0.11681	680	0.21
	1.78371	106.5	105.7				31.3852	64.1846	40.038	4.9471				702.2	11878											619	0.11643	681	0.209
	1.78839	106.8	105.9				31.4019	64.8791	40.0774	5.14412				702.1	11508.8											618	0.11783	682	0.209
	1.79307	106.9	106.1				31.4187	65.6229	40.1167	5.34337				702	11434.8											617	0.11936	683	0.207
	1.79775	107	106.3				31.4354	66.4069	40.1561	5.54357				701.9	11473.3											616	0.11928	684	0.206
	1.80243	107.3	106.4				31.4521	67.2215	40.1955	5.74358				701.8	11535.8											615	0.11778	685	0.206
	1.80712	107.5	106.6				31.4688	68.0572	40.2349	5.94241				701.7	11615.9											614	0.11924	686	0.204
	1.8118	107.7	106.7				31.4855	68.9044	40.2743	6.13927				701.6	11516.7											613	0.12021	687	0.204
	1.81648	107.9	106.9				31.5022	69.7538	40.3137	6.3336				701.5	11752.9											612	0.12182	688	0.204
	1.82116	108.1	107.1				31.5189	70.5973	40.3531	6.52511				701.4	11623.9											611	0.12295	689	0.202
	1.82584	108.3	107.3				31.5356	71.4274	40.3925	6.71374				701.3	11800.3											610	0.12178	690	0.201
	1.83052	108.5	107.5				31.5524	72.2379	40.4319	6.89975				701.2	11498.1											609	0.1224	691	0.2
	1.83521	108.7	107.6				31.5691	73.024	40.4713	7.08363				701.1	11895.6											608	0.12501	692	0.199
	1.83989	108.9	107.8				31.5858	73.7819	40.5106	7.26615				701	11586											607	0.12473	693	0.199
	1.84457	109.1	108				31.6025	74.5093	40.55	7.44835				700.9	11559.3											606	0.12508	694	0.198
	1.84925	109.3	108.2				31.6192	75.205	40.5894	7.63146				700.8	11562.8											605	0.12544	695	0.197
	1.85393	109.5	108.3				31.6359	75.8683	40.6288	7.81691				700.7	11522.1											604	0.12725	696	0.196
	1.85861	109.6	108.5				31.6526	76.4997	40.6682	8.00631				700.6	11742.8											603	0.12645	697	0.195
	1.8633	109.8	108.7				31.6693	77.1003	40.7076	8.20136				700.5	11606											602	0.1276	698	0.194
	1.86798	110	108.9				31.686	77.6713	40.747	8.40386				700.4	11651.2											601	0.12743	699	0.193
	1.87266	110.2	109.1				31.7028	78.2143	40.7864	8.61562				700.3	11445.2											600	0.12915	700	0.193
	1.87734	110.4	109.3				31.7195	78.7313	40.8258	8.83845																599	0.129	701	0.192
	1.88202	110.6	109.4				31.7362	79.2241	40.8652	9.07413																598	0.12968	702	0.191
	1.8867	110.8	109.6				31.7529	79.6948	40.9046	9.32431																597	0.13095	703	0.19
	1.89139	111	109.8				31.7696	80.1453	40.944	9.59053																596	0.13083	704	0.189
	1.89607	111.2	109.9				31.7863	80.5779	40.9833	9.87419																595	0.1313	705	0.188
	1.90075	111.4	110.1				31.803	80.9946	41.0227	10.1765																594	0.13269	706	0.189
	1.90543	111.6	110.3				31.8197	81.3973	41.0621	10.4984																593	0.13385	707	0.186
	1.91011	111.8	110.4				31.8364	81.7878	41.1015	10.8408																592	0.13553	708	0.185
	1.91479	111.9	110.6				31.8531	82.1672	41.1409	11.2042																591	0.13401	709	0.185
	1.91948	112.1	110.7				31.8699	82.5361	41.1803	11.589																590	0.13497	710	0.185
	1.92416	112.2	110.9				31.8866	82.8943	41.2197	11.9953																589	0.13636	711	0.183
	1.92884	112.4	111				31.9033	83.2402	41.2591	12.4232																588	0.1361	712	0.182
	1.93352	112.6	111.2				31.92	83.5715	41.2985	12.8724																587	0.13764	713	0.182
	1.9382	112.8	111.4				31.9367	83.8848	41.3379	13.3427																586	0.13779	714	0.181
	1.94288	113	111.6				31.9534	84.1752	41.3772	13.8335																585	0.13854	715	0.18
	1.94757	113.2	111.8				31.9701	84.4372	41.4166	14.3444																584	0.13977	716	0.18
	1.95225	113.3	111.9				31.9868	84.6643	41.456	14.8745																583	0.13936	717	0.18
	1.95693	113.5	112				32.0036	84.8497	41.4954	15.4234																582	0.13963	718	0.178
	1.96161	113.6	112.2				32.0203	84.9858	41.5348	15.9903																581	0.14128	719	0.178
	1.96629	113.9	112.4				32.037	85.0656	41.5742	16.5746																580	0.14135	720	0.176
	1.97097	114	112.5				32.0537	85.0822	41.6136	17.1754																579	0.14357	721	0.177
	1.97566	114.2	112.6				32.0704	85.0293	41.653	17.7923																578	0.14287	722	0.175
	1.98034	114.4	112.8				32.0871	84.9013	41.6924	18.4246																577	0.14545	723	0.175
	1.98502	114.6	113				32.1038	84.6933	41.7318	19.0716																576	0.14346	724	0.174
	1.9897	114.7	113.2				32.1205	84.4014	41.7712	19.7329																575	0.14634	725	0.173
	1.99438	114.8	113.3				32.1373	84.0227	41.8105	20.408																574	0.14601	726	0.172
	1.99906	115	113.5				32.154	83.5548	41.8499	21.0963																573	0.14721	727	0.172
	2.00375	115.2	113.6				32.1707	82.9964	41.8893	21.7972																572	0.14629	728	0.171
	2.00843	115.3	113.8				32.1874	82.3471	41.9287	22.5103																571	0.14799	729	0.171
	2.01311	115.5	113.9				32.2041	81.6074	41.9681	23.2349																570	0.14944	730	0.17
	2.01779	115.7	114.1				32.2208	80.7787	42.0075	23.9704																569	0.14999	731	0.169
	2.02247	115.9	114.2				32.2375	79.8633	42.0469	24.7158																568	0.15059	732	0.168
	2.02715	116	114.4				32.2542	78.8647	42.0863	25.4703																567	0.1506	733	0.167
	2.03184	116.2	114.5				32.2709	77.7878	42.1257	26.2327																566	0.15151	734	0.167
	2.03652	116.4	114.7				32.2876	76.6379	42.1651	27.0018																565	0.15147	735	0.167
	2.0412	116.5	114.8				32.3044	75.4221	42.2045	27.776																564	0.15263	736	0.166
	2.04588	116.7	114.9				32.3211	74.1487	42.2439	28.5534																563	0.15371	737	0.164
	2.05056	116.9	115.1				32.3378	72.8264	42.2832	29.3323																562	0.15612	738	0.165
	2.05524	117.1	115.3				32.3545	71.4649	42.3226	30.1103																561	0.15601	739	0.164
	2.05993	117.2	115.4				32.3712	70.0744	42.362	30.8848																560	0.15603	740	0.163
	2.06461	117.4	115.5				32.3879	68.665	42.4014	31.6533																559	0.15702	741	0.163
	2.06929	117.6	115.7				32.4046	67.2468	42.4408	32.4126																558	0.158	742	0.162
	2.07397	117.7	115.8				32.4213	65.829	42.4802	33.1597																557	0.15797	743	0.161
	2.07865	117.9	116				32.438	64.4203	42.5196	33.8911																556	0.15841	744	0.161
	2.08333	118.1	116.1				32.4548	63.0283	42.559	34.6033																555	0.16109	745	0.16
	2.08801	118.2	116.3				32.4715	61.6596	42.5984	35.2925																554	0.16139	746	0.161
	2.0927	118.3	116.5				32.4882	60.3195	42.6378	35.955																553	0.16133	747	0.159
	2.09738	118.5	116.6				32.5049	59.0122	42.6771	36.5871																552	0.16297	748	0.158
	2.10206	118.7	116.8				32.5216	57.7406	42.7165	37.1848																551	0.16344	749	0.158
	2.10674	118.8	117				32.5383	56.5071	42.7559	37.7444																550	0.16324	750	0.157
	2.11142	119	117.1				32.555	55.3124	42.7953	38.2621																549	0.16521	751	0.158
	2.1161	119.1	117.3				32.5717	54.157	42.8347	38.7346																548	0.1658	752	0.156
	2.12079	119.4	117.4				32.5885	53.0404	42.8741	39.1585																547	0.16608	753	0.157
	2.12547	119.5	117.6				32.6052	51.9615	42.9135	39.5307																546	0.16711	754	0.156
	2.13015	119.8	117.7				32.6219	50.9181	42.9529	39.8486																545	0.16873	755	0.155
	2.13483	120	117.8				32.6386	49.9079	42.9923	40.1096																544	0.16959	756	0.154
	2.13951	120.2	117.9				32.6553	48.9272	43.0317	40.312																543	0.16724	757	0.154
	2.14419	120.4	118.1				32.672	47.9722	43.071	40.4542																542	0.17024	758	0.154
	2.14888	120.5	118.2				32.6887	47.0378	43.1105	40.5351																541	0.17176	759	0.154
	2.15356	120.8	118.2				32.7054	46.1187	43.1498	40.5542																540	0.17329	760	0.152
	2.15824	120.9	118.3				32.7221	45.2095	43.1892	40.5115																539	0.17432	761	0.152
	2.16292	121.1	118.5				32.7388	44.3041	43.2286	40.4076																538	0.17434	762	0.152
	2.1676	121.3	118.6				32.7556	43.3968	43.268	40.2434																537	0.17555	763	0.151
	2.17228	121.6	118.8				32.7723	42.4822	43.3074	40.0206																536	0.17527	764	0.151
	2.17697	121.8	119				32.789	41.5554	43.3468	39.7412																535	0.17804	765	0.151
	2.18165	122	119.1				32.8057	40.6128	43.3862	39.4079																534	0.17916	766	0.15
	2.18633	122.2	119.2				32.8224	39.6511	43.4256	39.0236																533	0.17971	767	0.15
	2.19101	122.3	119.4				32.8391	38.6687	43.465	38.5918																532	0.18103	768	0.15
	2.19569	122.5	119.6				32.8558	37.6651	43.5044	38.1161																531	0.18173	769	0.15
	2.20037	122.7	119.7				32.8725	36.6408	43.5437	37.6007																530	0.18264	770	0.15
	2.20506	122.9	119.9				32.8892	35.5973	43.5831	37.0498																529	0.183	771	0.149
	2.20974	123	120.1				32.906	34.5372	43.6225	36.4678																528	0.18466	772	0.148
	2.21442	123.2	120.1				32.9227	33.4635	43.6619	35.8593																527	0.18747	773	0.147
	2.2191	123.4	120.3				32.9394	32.3801	43.7013	35.2286																526	0.18635	774	0.148
	2.22378	123.6	120.5				32.9561	31.2909	43.7407	34.5803																525	0.18823	775	0.147
	2.22846	123.8	120.6				32.9728	30.2004	43.7801	33.9187																524	0.18925	776	0.147
	2.23315	123.9	120.8				32.9895	29.1132	43.8195	33.2479																523	0.18922	777	0.146
	2.23783	124.1	121				33.0062	28.0343	43.8589	32.5718																522	0.19275	778	0.146
	2.24251	124.3	121.1				33.0229	26.9689	43.8983	31.894																521	0.19254	779	0.146
	2.24719	124.5	121.2				33.0397	25.9222	43.9376	31.2177																520	0.19354	780	0.146
	2.25187	124.6	121.4				33.0564	24.9001	43.977	30.5459																519	0.19474	781	0.146
	2.25655	124.8	121.5				33.0731	23.9084	44.0164	29.8812																518	0.19671	782	0.146
	2.26124	125	121.6				33.0898	22.9531	44.0558	29.2257																517	0.19537	783	0.146
	2.26592	125.1	121.7				33.1065	22.0403	44.0952	28.5813																516	0.19831	784	0.144
	2.2706	125.3	121.9				33.1232	21.1761	44.1346	27.9495																515	0.19912	785	0.145
	2.27528	125.4	122				33.1399	20.3661	44.174	27.3314																514	0.20074	786	0.145
	2.27996	125.6	122.1				33.1566	19.6156	44.2134	26.728																513	0.20183	787	0.144
	2.28464	125.8	122.2				33.1733	18.929	44.2528	26.14																512	0.20225	788	0.144
	2.28933	125.9	122.3				33.1901	18.3103	44.2922	25.5679																511	0.20356	789	0.145
	2.29401	126.1	122.4				33.2068	17.7617	44.3316	25.0121																510	0.20586	790	0.143
	2.29869	126.3	122.5				33.2235	17.2852	44.371	24.4731																509	0.20709	791	0.144
	2.30337	126.4	122.6				33.2402	16.8815	44.4103	23.951																508	0.2086	792	0.143
	2.30805	126.6	122.7				33.2569	16.5504	44.4497	23.4464																507	0.21072	793	0.143
	2.31273	126.8	122.8				33.2736	16.2911	44.4891	22.9596																506	0.21055	794	0.143
	2.31742	126.9	122.9				33.2903	16.1019	44.5285	22.4912																505	0.21231	795	0.142
	2.3221	127.1	123				33.307	15.9809	44.5679	22.042																504	0.21469	796	0.142
	2.32678	127.2	123				33.3237	15.926	44.6073	21.6126																503	0.21554	797	0.142
	2.33146	127.4	123.1				33.3405	15.9344	44.6467	21.2041																502	0.21686	798	0.142
	2.33614	127.6	123.2				33.3572	16.0038	44.6861	20.8175																501	0.21886	799	0.141
	2.34082	127.7	123.4				33.3739	16.1314	44.7255	20.454																500	0.22126	800	0.141
	2.34551	127.8	123.5				33.3906	16.3144	44.7649	20.1146																499	0.22211	801	0.141
	2.35019	128	123.7				33.4073	16.5498	44.8043	19.8005																498	0.22439	802	0.141
	2.35487	128.1	123.8				33.424	16.8342	44.8436	19.5129																497	0.22414	803	0.141
	2.35955	128.2	124				33.4407	17.1639	44.883	19.2525																496	0.22732	804	0.14
	2.36423	128.4	124.2				33.4574	17.5353	44.9224	19.0202																495	0.22733	805	0.141
	2.36891	128.5	124.3				33.4742	17.9437	44.9618	18.8163																494	0.23071	806	0.14
	2.3736	128.7	124.5				33.4909	18.3847	45.0012	18.6408																493	0.23227	807	0.14
	2.37828	128.8	124.6				33.5076	18.8538	45.0406	18.4934																492	0.2331	808	0.14
	2.38296	129	124.7				33.5243	19.3463	45.08	18.3732																491	0.23498	809	0.14
	2.38764	129.2	124.9				33.541	19.8578	45.1194	18.2789																490	0.23704	810	0.14
	2.39232	129.3	124.9				33.5577	20.3844	45.1588	18.2086																489	0.23794	811	0.14
	2.397	129.5	125				33.5744	20.9226	45.1982	18.1599																488	0.24014	812	0.14
	2.40169	129.6	125.1				33.5911	21.4696	45.2375	18.1298																487	0.24212	813	0.14
	2.40637	129.8	125.2				33.6078	22.0228	45.2769	18.1148																486	0.24372	814	0.139
	2.41105	129.9	125.3				33.6245	22.5807	45.3163	18.1112																485	0.24539	815	0.138
	2.41573	130	125.2				33.6413	23.1421	45.3557	18.1147																484	0.24808	816	0.14
	2.42041	130.2	125.3				33.658	23.7063	45.3951	18.1206																483	0.24785	817	0.139
	2.42509	130.3	125.4				33.6747	24.2725	45.4345	18.1243																482	0.25079	818	0.14
	2.42978	130.4	125.6				33.6914	24.8407	45.4739	18.1209																481	0.25284	819	0.139
	2.43446	130.6	125.7				33.7081	25.4103	45.5133	18.1059																480	0.25397	820	0.138
	2.43914	130.7	125.8				33.7248	25.9812	45.5527	18.0745																479	0.25415	821	0.139
	2.44382	130.8	125.9				33.7415	26.5528	45.5921	18.0225																478	0.25591	822	0.139
	2.4485	130.9	126.1				33.7582	27.1251	45.6315	17.9463																477	0.25801	823	0.139
	2.45318	131.1	126.3				33.7749	27.6979	45.6709	17.8424																476	0.25986	824	0.139
	2.45787	131.1	126.4				33.7917	28.2713	45.7102	17.7083																475	0.26018	825	0.139
	2.46255	131.3	126.5				33.8084	28.8459	45.7496	17.5423																474	0.26215	826	0.139
	2.46723	131.4	126.6				33.8251	29.4227	45.789	17.3432																473	0.2645	827	0.139
	2.47191	131.6	126.8				33.8418	30.0032	45.8284	17.1108																472	0.26501	828	0.139
	2.47659	131.7	126.8				33.8585	30.5896	45.8678	16.8459																471	0.26721	829	0.139
	2.48127	131.8	126.9				33.8752	31.184	45.9072	16.55																470	0.2684	830	0.139
	2.48596	131.9	126.9				33.8919	31.7893	45.9466	16.2256																469	0.26863	831	0.139
	2.49064	132.1	127				33.9086	32.4087	45.986	15.8757																468	0.27172	832	0.139
	2.49532	132.2	127.1				33.9254	33.045	46.0254	15.5043																467	0.27419	833	0.14
	2.5	132.4	127.2				33.9421	33.7013	46.0648	15.1157																466	0.27325	834	0.139
	2.50468	132.5	127.4				33.9588	34.3802	46.1041	14.7149																465	0.27535	835	0.139
	2.50936	132.7	127.6				33.9755	35.084	46.1435	14.3071																464	0.27725	836	0.139
	2.51404	132.8	127.7				33.9922	35.8148	46.1829	13.8975																463	0.27839	837	0.138
	2.51873	133	127.9				34.0089	36.5742	46.2223	13.4916																462	0.28101	838	0.139
	2.52341	133.1	128				34.0256	37.3637	46.2617	13.0947																461	0.28127	839	0.139
	2.52809	133.2	128.1				34.0423	38.1848	46.3011	12.7116																460	0.28442	840	0.138
	2.53277	133.3	128.2				34.059	39.039	46.3405	12.347																459	0.2859	841	0.139
	2.53745	133.4	128.3				34.0757	39.928	46.3799	12.0046																458	0.28631	842	0.14
	2.54213	133.5	128.4				34.0925	40.8539	46.4193	11.688																457	0.28795	843	0.139
	2.54682	133.6	128.5				34.1092	41.8191	46.4587	11.3996																456	0.2919	844	0.138
	2.5515	133.7	128.6				34.1259	42.8263	46.4981	11.1413																455	0.29205	845	0.14
	2.55618	133.8	128.7				34.1426	43.8784	46.5374	10.914																454	0.29475	846	0.139
	2.56086	133.9	128.7				34.1593	44.9787	46.5768	10.718																453	0.29603	847	0.139
	2.56554	134	128.8				34.176	46.1304	46.6162	10.5526																452	0.29714	848	0.139
	2.57022	134.1	129				34.1927	47.3367	46.6556	10.4166																451	0.29915	849	0.139
	2.57491	134.2	129.2				34.2094	48.6007	46.695	10.308																450	0.30363	850	0.139
	2.57959	134.3	129.3				34.2261	49.9252	46.7344	10.2243																449	0.30442	851	0.137
	2.58427	134.4	129.3				34.2429	51.3126	46.7738	10.1627																448	0.30746	852	0.139
	2.58895	134.5	129.5				34.2596	52.7651	46.8132	10.12																447	0.3098	853	0.139
	2.59363	134.6	129.5				34.2763	54.2848	46.8526	10.0928																446	0.30907	854	0.139
	2.59831	134.7	129.5				34.293	55.8738	46.892	10.0778																445	0.31483	855	0.138
	2.603	134.8	129.6				34.3097	57.5341	46.9314	10.0719																444	0.31561	856	0.141
	2.60768	134.9	129.7				34.3264	59.2681	46.9708	10.0721																443	0.31942	857	0.141
	2.61236	134.9	129.9				34.3431	61.0784	47.0101	10.0757																442	0.32156	858	0.14
	2.61704	135	130				34.3598	62.968	47.0495	10.0808																441	0.32534	859	0.14
	2.62172	135.1	130.2				34.3766	64.9403	47.0889	10.0855																440	0.32911	860	0.142
	2.6264	135.2	130.3				34.3933	66.9985	47.1283	10.089																439	0.33089	861	0.14
	2.63109	135.3	130.4				34.41	69.1463	47.1677	10.0909																438	0.33375	862	0.141
	2.63577	135.4	130.5				34.4267	71.3875	47.2071	10.0912																437	0.33686	863	0.141
	2.64045	135.5	130.7				34.4434	73.7254	47.2465	10.0908																436	0.34022	864	0.142
	2.64513	135.6	130.9				34.4601	76.1631	47.2859	10.0908																435	0.34219	865	0.141
	2.64981	135.7	131				34.4768	78.7031	47.3253	10.093																434	0.34689	866	0.142
	2.65449	135.8	131.1				34.4935	81.3474	47.3647	10.0994																433	0.35254	867	0.14
	2.65918	135.9	131.3				34.5102	84.0976	47.404	10.1121																432	0.35459	868	0.14
	2.66386	135.9	131.4				34.527	86.954	47.4434	10.1335																431	0.35847	869	0.141
	2.66854	136.1	131.4				34.5437	89.917	47.4828	10.1658																430	0.3608	870	0.142
	2.67322	136.1	131.5				34.5604	92.9863	47.5222	10.2112																429	0.36523	871	0.141
	2.6779	136.3	131.6				34.5771	96.1611	47.5616	10.2715																428	0.36894	872	0.143
	2.68258	136.4	131.7				34.5938	99.4402	47.601	10.3481																427	0.37261	873	0.141
	2.68727	136.4	131.8				34.6105	102.822	47.6404	10.4419																426	0.37728	874	0.142
	2.69195	136.5	131.9				34.6272	106.305	47.6798	10.5532																425	0.38121	875	0.142
	2.69663	136.6	131.9				34.6439	109.887	47.7192	10.6817																424	0.38493	876	0.143
	2.70131	136.7	132.1				34.6606	113.565	47.7586	10.8264																423	0.39016	877	0.142
	2.70599	136.8	132.1				34.6774	117.334	47.798	10.9856																422	0.39402	878	0.143
	2.71067	136.9	132.2				34.6941	121.191	47.8374	11.1571																421	0.39857	879	0.144
	2.71536	137	132.4				34.7108	125.129	47.8767	11.3377																420	0.40069	880	0.143
	2.72004	137.1	132.5				34.7275	129.143	47.9161	11.524																419	0.40626	881	0.144
	2.72472	137.2	132.6				34.7442	133.225	47.9555	11.712																418	0.40942	882	0.143
	2.7294	137.2	132.7				34.7609	137.365	47.9949	11.8974																417	0.41513	883	0.143
	2.73408	137.3	132.8				34.7776	141.555	48.0343	12.0757																416	0.42109	884	0.144
	2.73876	137.4	132.9				34.7943	145.785	48.0737	12.2422																415	0.42519	885	0.144
	2.74345	137.6	132.9				34.8111	150.042	48.1131	12.3924																414	0.43083	886	0.144
	2.74813	137.7	133				34.8278	154.317	48.1525	12.522																413	0.43709	887	0.145
	2.75281	137.8	133				34.8445	158.598	48.1919	12.6269																412	0.44306	888	0.144
	2.75749	137.9	133.2				34.8612	162.874	48.2313	12.7038																411	0.44787	889	0.145
	2.76217	138	133.3				34.8779	167.133	48.2707	12.7498																410	0.45422	890	0.145
	2.76685	138.2	133.5				34.8946	171.364	48.31	12.7625																409	0.45817	891	0.145
	2.77154	138.3	133.7				34.9113	175.557	48.3494	12.7407																408	0.46625	892	0.145
	2.77622	138.4	133.8				34.928	179.701	48.3888	12.6837																407	0.47348	893	0.144
	2.7809	138.5	133.8				34.9447	183.787	48.4282	12.5919																406	0.47808	894	0.146
	2.78558	138.6	133.9				34.9614	187.802	48.4676	12.4663																405	0.48366	895	0.146
	2.79026	138.7	134				34.9782	191.738	48.507	12.3088																404	0.48924	896	0.146
	2.79494	138.8	134.1				34.9949	195.585	48.5464	12.1222																403	0.49632	897	0.145
	2.79963	139	134.2				35.0116	199.332	48.5858	11.9098																402	0.50432	898	0.146
	2.80431	139.1	134.3				35.0283	202.971	48.6252	11.6756																401	0.51087	899	0.147
	2.80899	139.3	134.4				35.045	206.492	48.6646	11.424																400	0.51621	900	0.146
	2.81367	139.4	134.5				35.0617	209.887	48.7039	11.1598																399	0.52342	901	0.147
	2.81835	139.6	134.7				35.0784	213.15	48.7433	10.8877																398	0.53164	902	0.147
	2.82303	139.7	134.7				35.0951	216.272	48.7827	10.6128																397	0.53751	903	0.147
	2.82772	139.9	134.8				35.1118	219.25	48.8221	10.3398																396	0.54584	904	0.148
	2.8324	139.9	135				35.1286	222.079	48.8615	10.0733																395	0.55318	905	0.148
	2.83708	140	135.2				35.1453	224.755	48.9009	9.81737																394	0.56032	906	0.147
	2.84176	140.1	135.3				35.162	227.277	48.9403	9.57568																393	0.56876	907	0.149
	2.84644	140.2	135.5				35.1787	229.643	48.9797	9.35119																392	0.57562	908	0.149
	2.85112	140.2	135.6				35.1954	231.851	49.0191	9.14618																391	0.58368	909	0.149
	2.85581	140.3	135.7				35.2121	233.903	49.0585	8.96218																390	0.59179	910	0.149
	2.86049	140.5	135.8				35.2288	235.798	49.0979	8.79993																389	0.5979	911	0.15
	2.86517	140.6	135.9				35.2455	237.536	49.1373	8.65937																388	0.60805	912	0.149
	2.86985	140.7	136				35.2623	239.117	49.1766	8.53965																387	0.61465	913	0.15
	2.87453	140.9	136.1				35.279	240.542	49.216	8.4392																386	0.62214	914	0.149
	2.87921	141	136.3				35.2957	241.81	49.2554	8.35579																385	0.62978	915	0.15
	2.8839	141.1	136.5				35.3124	242.924	49.2948	8.28659																384	0.63825	916	0.15
	2.88858	141.3	136.7				35.3291	243.882	49.3342	8.2283																383	0.64605	917	0.15
	2.89326	141.4	136.7				35.3458	244.687	49.3736	8.17727																382	0.655	918	0.15
	2.89794	141.5	136.8				35.3625	245.338	49.413	8.12961																381	0.66345	919	0.15
	2.90262	141.7	136.8				35.3792	245.838	49.4524	8.0813																380	0.67153	920	0.15
	2.9073	141.8	136.9				35.3959	246.188	49.4918	8.02838																379	0.67903	921	0.152
	2.91199	141.9	137				35.4126	246.389	49.5311	7.96702																378	0.6887	922	0.151
	2.91667	142	137.1				35.4294	246.444	49.5705	7.89369																377	0.69534	923	0.151
	2.92135	142.2	137.2				35.4461	246.353	49.6099	7.80521																376	0.70524	924	0.151
	2.92603	142.4	137.4				35.4628	246.118	49.6493	7.69889																375	0.71216	925	0.151
	2.93071	142.5	137.5				35.4795	245.739	49.6887	7.57262																374	0.71951	926	0.153
	2.93539	142.7	137.6				35.4962	245.216	49.7281	7.42486																373	0.72922	927	0.153
	2.94007	143	137.7				35.5129	244.55	49.7675	7.25477																372	0.7375	928	0.153
	2.94476	143.1	137.8				35.5296	243.738	49.8069	7.06216																371	0.74426	929	0.154
	2.94944	143.3	137.9				35.5463	242.78	49.8463	6.84751																370	0.75135	930	0.153
	2.95412	143.4	138				35.5631	241.676	49.8857	6.61195																369	0.76062	931	0.153
	2.9588	143.6	138.1				35.5798	240.422	49.9251	6.35722																368	0.76807	932	0.154
	2.96348	143.8	138.2				35.5965	239.02	49.9644	6.08563																367	0.77522	933	0.153
	2.96816	144	138.3				35.6132	237.468	50.0038	5.79993																366	0.78244	934	0.155
	2.97285	144.1	138.5				35.6299	235.766	50.0432	5.5033																365	0.78889	935	0.153
	2.97753	144.3	138.5				35.6466	233.915	50.0826	5.19921																364	0.79942	936	0.154
	2.98221	144.5	138.7				35.6633	231.916	50.122	4.89133																363	0.8071	937	0.154
	2.98689	144.5	138.9				35.68	229.772	50.1614	4.58344																362	0.81447	938	0.155
	2.99157	144.6	138.9				35.6968	227.486	50.2008	4.27933																361	0.82119	939	0.155
	2.99625	144.7	139				35.7135	225.059	50.2402	3.98267																360	0.82798	940	0.155
	3.00094	144.8	139.1				35.7302	222.496	50.2796	3.697																359	0.83525	941	0.156
	3.00562	144.8	139.1				35.7469	219.8	50.319	3.42554																358	0.84298	942	0.157
	3.0103	145	139.2				35.7636	216.977	50.3584	3.17123																357	0.85034	943	0.157
	3.01498	145	139.2				35.7803	214.031	50.3978	2.9366																356	0.85777	944	0.157
	3.01966	145.1	139.3				35.797	210.967	50.4371	2.72374																355	0.86777	945	0.157
	3.02434	145.2	139.4				35.8137	207.791	50.4765	2.53431																354	0.87289	946	0.157
	3.02903	145.3	139.5				35.8304	204.51	50.5159	2.36947																353	0.88033	947	0.158
	3.03371	145.4	139.6				35.8471	201.13	50.5553	2.22994																352	0.88688	948	0.158
	3.03839	145.6	139.8				35.8639	197.662	50.5947	2.11598																351	0.89485	949	0.158
	3.04307	145.7	139.8				35.8806	194.112	50.6341	2.02743																350	0.9029	950	0.158
	3.04775	146	140				35.8973	190.491	50.6735	1.96374																349	0.91022	951	0.158
	3.05243	146.1	140.2				35.914	186.81	50.7129	1.92406																348	0.91863	952	0.158
	3.05712	146.2	140.3				35.9307	183.08	50.7523	1.90725																347	0.92717	953	0.159
	3.0618	146.3	140.6				35.9474	179.311	50.7917	1.91196																346	0.93493	954	0.159
	3.06648	146.4	140.7				35.9641	175.515	50.831	1.93673																345	0.94033	955	0.159
	3.07116	146.5	140.8				35.9808	171.703	50.8704	1.98002																344	0.94944	956	0.161
	3.07584	146.7	140.9				35.9975	167.885	50.9098	2.04027																343	0.95869	957	0.159
	3.08052	146.8	141				36.0143	164.071	50.9492	2.11601																342	0.96558	958	0.159
	3.08521	147	141				36.031	160.271	50.9886	2.20588																341	0.97355	959	0.16
	3.08989	147.1	141.1				36.0477	156.492	51.028	2.30866																340	0.98151	960	0.159
	3.09457	147.2	141.2				36.0644	152.744	51.0674	2.42335																339	0.98723	961	0.161
	3.09925	147.4	141.3				36.0811	149.032	51.1068	2.5492																338	0.99695	962	0.16
	3.10393	147.5	141.5				36.0978	145.363	51.1462	2.68567																337	1.00472	963	0.16
	3.10861	147.6	141.6				36.1145	141.743	51.1856	2.83247																336	1.01277	964	0.16
	3.1133	147.7	141.8				36.1312	138.178	51.225	2.98957																335	1.02026	965	0.162
	3.11798	147.7	141.9				36.148	134.671	51.2644	3.15713																334	1.02791	966	0.162
	3.12266	147.8	141.9				36.1647	131.227	51.3037	3.3355																333	1.0345	967	0.161
	3.12734	147.8	142				36.1814	127.849	51.3431	3.52517																332	1.04427	968	0.163
	3.13202	147.9	142.1				36.1981	124.541	51.3825	3.72671																331	1.0502	969	0.163
	3.1367	148	142.2				36.2148	121.303	51.4219	3.94072																330	1.05673	970	0.165
	3.14139	148.1	142.3				36.2315	118.138	51.4613	4.16775																329	1.06507	971	0.163
	3.14607	148.3	142.4				36.2482	115.043	51.5007	4.40828																328	1.07359	972	0.164
	3.15075	148.4	142.6				36.2649	112.02	51.5401	4.66261																327	1.08033	973	0.164
	3.15543	148.5	142.7				36.2816	109.064	51.5795	4.93082																326	1.08949	974	0.164
	3.16011	148.5	142.8				36.2983	106.174	51.6189	5.21273																325	1.09642	975	0.165
	3.16479	148.5	142.8				36.3151	103.347	51.6583	5.50783																324	1.10229	976	0.166
	3.16948	148.6	142.9				36.3318	100.578	51.6977	5.81528																323	1.10982	977	0.166
	3.17416	148.5	143				36.3485	97.8644	51.737	6.13386																322	1.11646	978	0.166
	3.17884	148.6	143.1				36.3652	95.2015	51.7764	6.46196																321	1.12551	979	0.167
	3.18352	148.6	143.3				36.3819	92.5861	51.8158	6.79762																320	1.13284	980	0.166
	3.1882	148.7	143.4				36.3986	90.0151	51.8552	7.13854																319	1.1398	981	0.167
	3.19288	148.8	143.5				36.4153	87.4861	51.8946	7.48211																318	1.14568	982	0.165
	3.19757	148.9	143.7				36.432	84.9969	51.934	7.82546																317	1.15454	983	0.167
	3.20225	149.2	143.8				36.4487	82.5461	51.9734	8.16555																316	1.16196	984	0.168
	3.20693	149.3	143.9				36.4655	80.1325	52.0128	8.49922																315	1.16861	985	0.168
	3.21161	149.4	144.1				36.4822	77.7554	52.0522	8.8233																314	1.1767	986	0.167
	3.21629	149.6	144.3				36.4989	75.414	52.0916	9.1347																313	1.18366	987	0.169
	3.22097	149.7	144.4				36.5156	73.1083	52.1309	9.43049																312	1.18979	988	0.169
	3.22566	149.8	144.6				36.5323	70.838	52.1703	9.708																311	1.19869	989	0.169
	3.23034	150	144.8				36.549	68.6034	52.2097	9.96494																310	1.20571	990	0.169
	3.23502	150.1	145				36.5657	66.4049	52.2491	10.1994																309	1.21239	991	0.17
	3.2397	150.2	145.1				36.5824	64.2432	52.2885	10.4102																308	1.22064	992	0.169
	3.24438	150.4	145.2				36.5992	62.1198	52.3279	10.5964																307	1.22652	993	0.17
	3.24906	150.5	145.3				36.6159	60.0365	52.3673	10.758																306	1.23439	994	0.17
	3.25375	150.6	145.5				36.6326	57.9955	52.4067	10.8954																305	1.24265	995	0.17
	3.25843	150.7	145.6				36.6493	55.9998	52.4461	11.0099																304	1.25171	996	0.171
	3.26311	150.9	145.7				36.666	54.0529	52.4855	11.1033																303	1.26014	997	0.171
	3.26779	151.1	145.8				36.6827	52.1585	52.5249	11.178																302	1.26831	998	0.17
	3.27247	151.3	146				36.6994	50.3204	52.5643	11.2371																301	1.27373	999	0.171
	3.27715	151.5	146.1				36.7161	48.5426	52.6036	11.284																300	1.28375
	3.28184	151.7	146.2				36.7328	46.8287	52.643	11.3226																299	1.3799
	3.28652	152	146.3				36.7496	45.182	52.6824	11.357																298	1.38761
	3.2912	152.1	146.5				36.7663	43.6046	52.7218	11.3916																297	1.39475
	3.29588	152.2	146.6				36.783	42.0987	52.7612	11.4306																296	1.40351
	3.30056	152.3	146.7				36.7997	40.6652	52.8006	11.4783																295	1.40975
	3.30524	152.3	146.7				36.8164	39.3044	52.84	11.5386																294	1.41961
	3.30993	152.4	146.8				36.8331	38.0161	52.8794	11.6152																293	1.42824
	3.31461	152.6	146.9				36.8498	36.7993	52.9188	11.7112																292	1.43726
	3.31929	152.7	147				36.8665	35.6526	52.9582	11.829																291	1.44705
	3.32397	152.9	147.2				36.8832	34.5744	52.9975	11.9705																290	1.45807
	3.32865	153.1	147.3				36.9	33.5624	53.0369	12.1366																289	1.46815
	3.33333	153.2	147.5				36.9167	32.6144	53.0763	12.3276																288	1.48
	3.33801	153.4	147.5				36.9334	31.7277	53.1157	12.5428																287	1.49017
	3.3427	153.6	147.6				36.9501	30.8996	53.1551	12.7807																286	1.49974
	3.34738	153.8	147.7				36.9668	30.1266	53.1945	13.0388																285	1.5128
	3.35206	154	147.9				36.9835	29.4051	53.2339	13.314																284	1.52459
	3.35674	154.2	147.9				37.0002	28.7309	53.2733	13.6025																283	1.53592
	3.36142	154.4	148				37.0169	28.0994	53.3127	13.8997																282	1.54811
	3.3661	154.5	148				37.0337	27.5052	53.3521	14.2005																281	1.55927
	3.37079	154.7	148.1				37.0504	26.9428	53.3915	14.4996																280	1.574
	3.37547	154.9	148.1				37.0671	26.4065	53.4308	14.7911																279	1.58732
	3.38015	154.9	148.3				37.0838	25.8905	53.4702	15.0694																278	1.60026
	3.38483	155	148.3				37.1005	25.3893	53.5096	15.3287																277	1.61447
	3.38951	155	148.4				37.1172	24.8976	53.549	15.5634																276	1.63051
	3.39419	155.1	148.5				37.1339	24.4108	53.5884	15.7682																275	1.64678
	3.39888	155.1	148.5				37.1506	23.9251	53.6278	15.9383																274	1.66666
	3.40356	155.2	148.7				37.1673	23.4373	53.6672	16.0696																273	1.69927
	3.40824	155.3	148.8				37.184	22.9451	53.7066	16.1585																272	1.72709
	3.41292	155.3	148.9				37.2008	22.4471	53.746	16.2023																271	1.76527
	3.4176	155.3	149.1				37.2175	21.9427	53.7854	16.199																270	1.81183
	3.42228	155.3	149.1				37.2342	21.4316	53.8248	16.1476																269	1.82774
	3.42697	155.3	149.2				37.2509	20.9143	53.8642	16.0479																268	1.83648
	3.43165	155.3	149.3				37.2676	20.3915	53.9035	15.9004																267	1.85473
	3.43633	155.4	149.3				37.2843	19.8643	53.9429	15.7068																266	1.87866
	3.44101	155.5	149.4				37.301	19.3337	53.9823	15.4693																265	1.9164
	3.44569	155.6	149.4				37.3177	18.8013	54.0217	15.1909																264	1.95614
	3.45037	155.7	149.5				37.3344	18.2689	54.0611	14.8753																263	1.98008
	3.45506	155.7	149.7				37.3512	17.7385	54.1005	14.5265																262	2.00088
	3.45974	155.8	149.8				37.3679	17.2126	54.1399	14.1493																261	2.01396
	3.46442	155.9	150				37.3846	16.6937	54.1793	13.7485																260	2.02436
	3.4691	156	150.1				37.4013	16.1851	54.2187	13.3293																259	2.04068
	3.47378	156.1	150.2				37.418	15.6903	54.2581	12.897																258	2.06081
	3.47846	156.2	150.4				37.4347	15.2127	54.2974	12.4569																257	2.07797
	3.48315	156.3	150.5				37.4514	14.7559	54.3368	12.0143																256	2.10193
	3.48783	156.3	150.7				37.4681	14.3235	54.3762	11.5743																255	2.12291
	3.49251	156.3	150.8				37.4849	13.9186	54.4156	11.1419																254	2.13935
	3.49719	156.4	150.8				37.5016	13.5438	54.455	10.7217																253	2.15634
	3.50187	156.5	150.9				37.5183	13.2009	54.4944	10.3182																252	2.17142
	3.50655	156.5	151				37.535	12.8911	54.5338	9.93549																251	2.1938
	3.51124	156.7	151.1				37.5517	12.6142	54.5732	9.57754																250	2.22474
	3.51592	156.8	151.3				37.5684	12.3697	54.6126	9.24787																249	2.24943
	3.5206	156.9	151.4				37.5851	12.1561	54.652	8.94984																248	2.26637
	3.52528	157	151.5				37.6018	11.9711	54.6913	8.68653																247	2.2791
	3.52996	157.1	151.6				37.6185	11.8121	54.7308	8.46084																246	2.29164
	3.53464	157.3	151.7				37.6352	11.6761	54.7701	8.27549																245	2.30608
	3.53933	157.4	151.8				37.652	11.5598	54.8095	8.13308																244	2.32439
	3.54401	157.5	152				37.6687	11.4602	54.8489	8.0361																243	2.32024
	3.54869	157.5	152.2				37.6854	11.3737	54.8883	7.98694																242	2.28938
	3.55337	157.7	152.4				37.7021	11.2973	54.9277	7.98794																241	2.13473
	3.55805	157.8	152.6				37.7188	11.228	54.9671	8.04136																240	1.86343
	3.56273	157.8	152.7				37.7355	11.1628	55.0065	8.14938																239	1.50167
	3.56742	157.9	152.7				37.7522	11.0987	55.0459	8.31412																238	1.21561
	3.5721	158	152.9				37.7689	11.033	55.0853	8.53753																237	1.02253
	3.57678	158	153				37.7856	10.9628	55.1247	8.82144																236	0.97309
	3.58146	158.1	153				37.8024	10.8859	55.164	9.16743																235	0.94076
	3.58614	158.1	153.2				37.8191	10.7997	55.2034	9.57682																234	0.90178
	3.59082	158.1	153.3				37.8358	10.7025	55.2428	10.0506																233	0.85394
	3.59551	158.2	153.3				37.8525	10.5929	55.2822	10.5893																232	0.90247
	3.60019	158.4	153.5				37.8692	10.4705	55.3216	11.193																231	0.82708
	3.60487	158.4	153.5				37.8859	10.3357	55.361	11.8613																230	0.8601
	3.60955	158.5	153.5				37.9026	10.1899	55.4004	12.593																229	0.80387
	3.61423	158.7	153.5				37.9193	10.0354	55.4398	13.3865																228	0.80883
	3.61891	158.8	153.5				37.9361	9.87569	55.4792	14.2393																227	0.74391
	3.6236	158.9	153.4				37.9528	9.71486	55.5186	15.1482																226	0.70064
	3.62828	159	153.4				37.9695	9.55805	55.5579	16.1094																225	0.72474
	3.63296	159.2	153.5				37.9862	9.41084	55.5973	17.1182																224	0.69979
	3.63764	159.3	153.5				38.0029	9.2791	55.6367	18.1692																223	0.78929
	3.64232	159.4	153.6				38.0196	9.16878	55.6761	19.2566																222	0.69852
	3.647	159.5	153.6				38.0363	9.08569	55.7155	20.3735																221	0.70323
	3.65169	159.6	153.6				38.053	9.0353	55.7549	21.5131																220	0.65345
	3.65637	159.6	153.7				38.0697	9.02275	55.7943	22.6676																219	0.65584
	3.66105	159.6	153.9				38.0865	9.05218	55.8337	23.8294																218	0.67389
	3.66573	159.6	154				38.1032	9.12751	55.8731	24.9902																217	0.67963
	3.67041	159.7	154.1				38.1199	9.25189	55.9125	26.1419																216	0.57196
	3.67509	159.8	154.1				38.1366	9.42775	55.9519	27.2766																215	0.63343
	3.67978	159.8	154.2				38.1533	9.65685	55.9913	28.3863																214	0.69242
	3.68446	159.9	154.2				38.17	9.94025	56.0306	29.4635																213	0.70379
	3.68914	159.9	154.3				38.1867	10.2782	56.07	30.501																212	0.6064
	3.69382	159.9	154.3				38.2034	10.6703	56.1094	31.4923																211	0.59225
	3.6985	160.1	154.5				38.2201	11.1148	56.1488	32.4315																210	0.5933
	3.70318	160	154.7				38.2369	11.6093	56.1882	33.3135																209	0.57543
	3.70787	160.1	155				38.2536	12.1503	56.2276	34.1338																208	0.5989
	3.71255	160.2	155.3				38.2703	12.7332	56.267	34.889																207	0.64338
	3.71723	160.2	155.4				38.287	13.3522	56.3064	35.5765																206	0.56118
	3.72191	160.3	155.6				38.3037	14.0006	56.3458	36.1947																205	0.5337
	3.72659	160.3	155.7				38.3204	14.6705	56.3852	36.7425																204	0.53272
	3.73127	160.4	155.8				38.3371	15.3538	56.4246	37.2202																203	0.63519
	3.73596	160.5	156				38.3538	16.0412	56.4639	37.6286																202	0.59339
	3.74064	160.7	156.1				38.3706	16.7236	56.5033	37.9692																201	0.50584
	3.74532	160.8	156.1				38.3873	17.3919	56.5427	38.2443																200	0.51684
	3.75	160.9	156.2				38.404	18.0371	56.5821	38.4568
	3.75468	161	156.2				38.4207	18.6508	56.6215	38.61
	3.75936	161.1	156.1				38.4374	19.2252	56.6609	38.7075
	3.76404	161.3	156.2				38.4541	19.7537	56.7003	38.7533
	3.76873	161.3	156.2				38.4708	20.2304	56.7397	38.7516
	3.77341	161.3	156.2				38.4875	20.6503	56.7791	38.7063
	3.77809	161.3	156.3				38.5042	21.0099	56.8185	38.6218
	3.78277	161.2	156.3				38.5209	21.3068	56.8578	38.5018
	3.78745	161.3	156.3				38.5377	21.5399	56.8972	38.3501
	3.79213	161.2	156.4				38.5544	21.7091	56.9366	38.1701
	3.79682	161.3	156.4				38.5711	21.8158	56.976	37.9649
	3.8015	161.2	156.4				38.5878	21.8629	57.0154	37.737
	3.80618	161.4	156.5				38.6045	21.854	57.0548	37.4886
	3.81086	161.3	156.6				38.6212	21.7943	57.0942	37.2214
	3.81554	161.5	156.8				38.6379	21.6899	57.1336	36.9366
	3.82022	161.5	156.9				38.6546	21.5481	57.173	36.6349
	3.82491	161.7	157				38.6713	21.3762	57.2124	36.3165
	3.82959	161.8	157.2				38.6881	21.1823	57.2518	35.9813
	3.83427	161.9	157.2				38.7048	20.9742	57.2912	35.6288
	3.83895	162	157.3				38.7215	20.7594	57.3305	35.2578
	3.84363	162.1	157.5				38.7382	20.5443	57.3699	34.8673
	3.84831	162.2	157.7				38.7549	20.3346	57.4093	34.4558
	3.853	162.4	157.8				38.7716	20.1347	57.4487	34.0216
	3.85768	162.6	157.9				38.7883	19.9476	57.4881	33.5629
	3.86236	162.7	157.9				38.805	19.7752	57.5275	33.078
	3.86704	162.8	158				38.8218	19.6184	57.5669	32.5652
	3.87172	162.7	157.9				38.8385	19.4772	57.6063	32.0229
	3.8764	162.7	157.9				38.8552	19.3512	57.6457	31.4495
	3.88109	162.8	158				38.8719	19.2399	57.6851	30.8439
	3.88577	162.8	158				38.8886	19.143	57.7244	30.2053
	3.89045	162.9	158.1				38.9053	19.0609	57.7638	29.5331
	3.89513	163	158.2				38.922	18.9947	57.8032	28.8273
	3.89981	163.2	158.2				38.9387	18.946	57.8426	28.0882
	3.90449	163.3	158.3				38.9554	18.9172	57.882	27.3168
	3.90918	163.4	158.4				38.9721	18.9108	57.9214	26.5144
	3.91386	163.5	158.5				38.9889	18.9299	57.9608	25.6832
	3.91854	163.4	158.6				39.0056	18.9766	58.0002	24.8257
	3.92322	163.5	158.7				39.0223	19.0527	58.0396	23.9449
	3.9279	163.6	158.8				39.039	19.159	58.079	23.0446
	3.93258	163.7	158.8				39.0557	19.2949	58.1184	22.129
	3.93727	163.8	158.9				39.0724	19.4586	58.1578	21.2026
	3.94195	163.9	159				39.0891	19.6469	58.1971	20.2705
	3.94663	163.9	159.1				39.1058	19.8556	58.2365	19.3382
	3.95131	164	159.2				39.1226	20.0794	58.2759	18.4112
	3.95599	164	159.3				39.1393	20.3126	58.3153	17.4955
	3.96067	164	159.5				39.156	20.5493	58.3547	16.5968
	3.96536	164.2	159.6				39.1727	20.7841	58.3941	15.7211
	3.97004	164.3	159.7				39.1894	21.0121	58.4335	14.874
	3.97472	164.3	159.8				39.2061	21.2294	58.4729	14.061
	3.9794	164.5	159.9				39.2228	21.4327	58.5123	13.287
	3.98408	164.5	160				39.2395	21.6202	58.5517	12.5567
	3.98876	164.6	160				39.2563	21.7909	58.5911	11.874
	3.99345	164.7	160.1				39.273	21.9443	58.6304	11.242
	3.99813	164.9	160.1				39.2897	22.0809	58.6698	10.6632
	4.00281	165	160.2				39.3064	22.2014	58.7092	10.1392
	4.00749	165	160.2				39.3231	22.3067	58.7486	9.67044
	4.01217	165	160.3				39.3398	22.3976	58.788	9.2568
	4.01685	165.1	160.5				39.3565	22.4751	58.8274	8.89695
	4.02154	165.2	160.5				39.3732	22.5398	58.8668	8.58873
	4.02622	165.3	160.6				39.3899	22.5924	58.9062	8.32903
	4.0309	165.5	160.6				39.4066	22.6331	58.9456	8.11394
	4.03558	165.6	160.7				39.4234	22.6625	58.985	7.93883
	4.04026	165.7	160.8				39.4401	22.6811	59.0243	7.79841
	4.04494	165.8	160.9				39.4568	22.6896	59.0637	7.68695
	4.04963	165.9	161				39.4735	22.6885	59.1031	7.59833
	4.05431	165.9	161.1				39.4902	22.6785	59.1425	7.52629
	4.05899	165.9	161.3				39.5069	22.6599	59.1819	7.46456
	4.06367	165.9	161.5				39.5236	22.6334	59.2213	7.40704
	4.06835	165.9	161.6				39.5403	22.5984	59.2607	7.34798
	4.07303	165.9	161.7				39.557	22.5549	59.3001	7.28215
	4.07772	166	161.8				39.5738	22.502	59.3395	7.20502
	4.0824	166	161.7				39.5905	22.4383	59.3789	7.11284
	4.08708	166	161.7				39.6072	22.3623	59.4183	7.00284
	4.09176	166.2	161.7				39.6239	22.2723	59.4577	6.87329
	4.09644	166.3	161.8				39.6406	22.1664	59.497	6.72354
	4.10112	166.3	161.9				39.6573	22.0432	59.5364	6.55412
	4.10581	166.4	161.9				39.674	21.901	59.5758	6.3667
	4.11049	166.5	161.9				39.6907	21.7392	59.6152	6.16406
	4.11517	166.6	161.9				39.7075	21.5577	59.6546	5.95005
	4.11985	166.5	161.9				39.7242	21.3569	59.694	5.72949
	4.12453	166.6	161.9				39.7409	21.1381	59.7334	5.50803
	4.12921	166.5	161.9				39.7576	20.903	59.7728	5.29203
	4.1339	166.6	161.9				39.7743	20.654	59.8122	5.08836
	4.13858	166.6	161.9				39.791	20.3934	59.8516	4.90422
	4.14326	166.6	161.9				39.8077	20.124	59.8909	4.74694
	4.14794	166.7	162				39.8244	19.8487	59.9303	4.62379
	4.15262	166.8	162.1				39.8411	19.5703	59.9697	4.54175
	4.1573	166.9	162.1				39.8578	19.2915	60.0091	4.50734
	4.16199	167	162.2				39.8746	19.0151	60.0485	4.52641
	4.16667	167.1	162.3				39.8913	18.7437	60.0879	4.60402
	4.17135	167.1	162.4				39.908	18.48	60.1273	4.74424
	4.17603	167.1	162.6				39.9247	18.2263	60.1667	4.9501
	4.18071	167.1	162.7				39.9414	17.9855	60.2061	5.22346
	4.18539	167.2	162.9				39.9581	17.7601	60.2455	5.56502
	4.19007	167.2	163				39.9748	17.5526	60.2849	5.97425
	4.19476	167.3	163				39.9915	17.3653	60.3242	6.44949
	4.19944	167.2	163				40.0082	17.1999	60.3636	6.98793
	4.20412	167.4	163.1				40.025	17.0579	60.403	7.58577
	4.2088	167.4	163				40.0417	16.9398	60.4424	8.23832
	4.21348	167.4	163.1				40.0584	16.845	60.4818	8.94015
	4.21816	167.6	163.1				40.0751	16.7724	60.5212	9.68524
	4.22285	167.5	163.2				40.0918	16.7195	60.5606	10.4672
	4.22753	167.5	163.3				40.1085	16.683	60.6	11.2794
	4.23221	167.6	163.3				40.1252	16.6589	60.6394	12.1152
	4.23689	167.6	163.5				40.1419	16.6422	60.6788	12.9681
	4.24157	167.7	163.4				40.1587	16.6277	60.7182	13.8321
	4.24625	167.7	163.5				40.1754	16.6102	60.7576	14.7015
	4.25094	167.9	163.6				40.1921	16.5839	60.7969	15.5714
	4.25562	167.9	163.6				40.2088	16.5436	60.8363	16.4374
	4.2603	168	163.6				40.2255	16.4844	60.8757	17.2961
	4.26498	168.1	163.8				40.2422	16.4019	60.9151	18.1451
	4.26966	168.1	163.8				40.2589	16.2923	60.9545	18.9826
	4.27434	168.2	163.9				40.2756	16.152	60.9939	19.8078
	4.27903	168.3	164				40.2923	15.9781	61.0333	20.6208
	4.28371	168.2	164.1				40.3091	15.7685	61.0727	21.4223
	4.28839	168.2	164.1				40.3258	15.521	61.1121	22.2138
	4.29307	168.3	164.2				40.3425	15.2344	61.1514	22.9973
	4.29775	168.3	164.3				40.3592	14.9081	61.1908	23.7751
	4.30243	168.4	164.4				40.3759	14.5422	61.2302	24.5498
	4.30712	168.4	164.4				40.3926	14.1376	61.2696	25.3243
	4.3118	168.6	164.3				40.4093	13.6963	61.309	26.1011
	4.31648	168.7	164.3				40.426	13.2214	61.3484	26.8827
	4.32116	168.7	164.4				40.4427	12.7173	61.3878	27.6713
	4.32584	168.8	164.4				40.4595	12.1892	61.4272	28.4686
	4.33052	168.9	164.4				40.4762	11.6438	61.4666	29.2759
	4.33521	169	164.6				40.4929	11.0887	61.506	30.0937
	4.33989	169.1	164.7				40.5096	10.5323	61.5454	30.9219
	4.34457	169.2	164.9				40.5263	9.98345	61.5847	31.7598
	4.34925	169.3	165.1				40.543	9.45139	61.6241	32.606
	4.35393	169.4	165.2				40.5597	8.94519	61.6635	33.4584
	4.35861	169.5	165.3				40.5764	8.47379	61.7029	34.3146
	4.3633	169.5	165.3				40.5932	8.04516	61.7423	35.1713
	4.36798	169.6	165.3				40.6099	7.66699	61.7817	36.025
	4.37266	169.7	165.3				40.6266	7.34601	61.8211	36.872
	4.37734	169.9	165.3				40.6433	7.08809	61.8605	37.7082
	4.38202	170	165.3				40.66	6.89823	61.8999	38.5296
	4.3867	170.1	165.3				40.6767	6.78058	61.9393	39.3323
	4.39139	170.1	165.4				40.6934	6.73848	61.9787	40.1124
	4.39607	170.1	165.5				40.7101	6.77458	62.0181	40.8664
	4.40075	170.1	165.6				40.7268	6.8903	62.0574	41.5911
	4.40543	170.1	165.6				40.7435	7.0866	62.0968	42.2837
	4.41011	169.9	165.7				40.7603	7.36338	62.1362	42.942
	4.41479	170	165.8				40.777	7.71949	62.1756	43.5643
	4.41948	170.2	166				40.7937	8.15267	62.215	44.1492
	4.42416	170.2	166.2				40.8104	8.65947	62.2544	44.696
	4.42884	170.5	166.3				40.8271	9.23538	62.2938	45.2043
	4.43352	170.6	166.4				40.8438	9.87427	62.3332	45.6741
	4.4382	170.8	166.5				40.8605	10.5694	62.3726	46.1059
	4.44288	170.8	166.6				40.8772	11.3129	62.412	46.5001
	4.44757	171	166.6				40.8939	12.0963	62.4513	46.8574
	4.45225	170.9	166.7				40.9107	12.9108	62.4907	47.1784
	4.45693	171	166.7				40.9274	13.7474	62.5301	47.4636
	4.46161	171.2	166.8				40.9441	14.5971	62.5695	47.7135
	4.46629	171.3	166.9				40.9608	15.4519	62.6089	47.9279
	4.47097	171.4	166.9				40.9775	16.3034	62.6483	48.1065
	4.47566	171.6	167				40.9942	17.1448	62.6877	48.2486
	4.48034	171.6	167.1				41.0109	17.9698	62.7271	48.3528
	4.48502	171.7	167.1				41.0276	18.7726	62.7665	48.4173
	4.4897	171.7	167.2				41.0444	19.5485	62.8059	48.4399
	4.49438	171.7	167.2				41.0611	20.2932	62.8453	48.4179
	4.49906	171.6	167.3				41.0778	21.0031	62.8847	48.3481
	4.50375	171.6	167.4				41.0945	21.6751	62.924	48.2272
	4.50843	171.5	167.6				41.1112	22.3063	62.9634	48.0513
	4.51311	171.6	167.6				41.1279	22.8947	63.0028	47.8169
	4.51779	171.6	167.8				41.1446	23.4387	63.0422	47.5201
	4.52247	171.8	167.8				41.1613	23.9374	63.0816	47.1574
	4.52715	172	168				41.178	24.3905	63.121	46.7257
	4.53184	172	168				41.1947	24.7986	63.1604	46.2223
	4.53652	172.1	168.2				41.2115	25.1631	63.1998	45.6449
	4.5412	172	168.4				41.2282	25.4864	63.2392	44.9922
	4.54588	172.1	168.6				41.2449	25.771	63.2786	44.2638
	4.55056	172.2	168.7				41.2616	26.0206	63.318	43.4601
	4.55524	172.2	168.8				41.2783	26.2392	63.3573	42.5826
	4.55993	172.4	168.9				41.295	26.4308	63.3967	41.6338
	4.56461	172.5	169.1				41.3117	26.5996	63.4361	40.6174
	4.56929	172.5	169.4				41.3284	26.7496	63.4755	39.538
	4.57397	172.5	169.7				41.3451	26.8842	63.5149	38.4015
	4.57865	172.6	169.9				41.3619	27.0068	63.5543	37.2146
	4.58333	172.6	170.2				41.3786	27.1197	63.5937	35.9849
	4.58801	172.8	170.4				41.3953	27.2254	63.6331	34.7206
	4.5927	173	170.7				41.412	27.3257	63.6725	33.4308
	4.59738	173.3	171				41.4287	27.4224	63.7119	32.1247
	4.60206	173.4	171.3				41.4454	27.5172	63.7512	30.812
	4.60674	173.6	171.5				41.4621	27.6118	63.7906	29.5024
	4.61142	173.6	171.7				41.4788	27.7082	63.83	28.2053
	4.6161	173.7	172				41.4956	27.8087	63.8694	26.9302
	4.62079	173.6	172.1				41.5123	27.9152	63.9088	25.6857
	4.62547	173.8	172.1				41.529	28.0305	63.9482	24.4799
	4.63015	173.8	172.2				41.5457	28.1569	63.9876	23.3203
	4.63483	174	172.2				41.5624	28.2971	64.027	22.2132
	4.63951	173.9	172.2				41.5791	28.4531	64.0664	21.1639
	4.64419	174	172.3				41.5958	28.627	64.1058	20.1767
	4.64888	174.1	172.5				41.6125	28.8203	64.1452	19.2545
	4.65356	174	172.6				41.6292	29.0346	64.1846	18.3993
	4.65824	174	172.8				41.646	29.2705	64.2239	17.6117
	4.66292	174.1	172.9				41.6627	29.5292	64.2633	16.8911
	4.6676	174	172.9				41.6794	29.8112	64.3027	16.2358
	4.67228	173.9	172.9				41.6961	30.1176	64.3421	15.6431
	4.67697	173.9	172.8				41.7128	30.449	64.3815	15.1092
	4.68165	174	172.8				41.7295	30.8067	64.4209	14.6299
	4.68633	174.1	172.8				41.7462	31.1918	64.4603	14.1997
	4.69101	174.3	172.9				41.7629	31.6057	64.4997	13.813
	4.69569	174.5	173				41.7796	32.0493	64.5391	13.4637
	4.70037	174.6	173.2				41.7964	32.5236	64.5785	13.1454
	4.70506	174.7	173.4				41.8131	33.0292	64.6179	12.8518
	4.70974	174.8	173.7				41.8298	33.566	64.6572	12.5763
	4.71442	174.8	173.9				41.8465	34.1331	64.6966	12.3131
	4.7191	174.9	174				41.8632	34.7288	64.736	12.0562
	4.72378	174.8	174.1				41.8799	35.3506	64.7754	11.8005
	4.72846	174.7	174.2				41.8966	35.9952	64.8148	11.5412
	4.73315	174.7	174.3				41.9133	36.6584	64.8542	11.2744
	4.73783	174.7	174.4				41.9301	37.3357	64.8936	10.9968
	4.74251	174.6	174.4				41.9468	38.0223	64.933	10.706
	4.74719	174.6	174.5				41.9635	38.7131	64.9724	10.4003
	4.75187	174.7	174.5				41.9802	39.403	65.0118	10.0791
	4.75655	174.6	174.7				41.9969	40.0872
	4.76124	174.7	174.8				42.0136	40.7613
	4.76592	174.7	175				42.0303	41.4206
	4.7706	174.8	175.1				42.047	42.0613
	4.77528	175	175.1				42.0637	42.6795
	4.77996	175	175.3				42.0804	43.2717
	4.78464	175.1	175.3				42.0972	43.8346
	4.78933	175.1	175.4				42.1139	44.3651
	4.79401	175.1	175.4				42.1306	44.8604
	4.79869	175.2	175.4				42.1473	45.3184
	4.80337	175.2	175.4				42.164	45.7371
	4.80805	175.3	175.6				42.1807	46.1156
	4.81273	175.4	175.6				42.1974	46.4539
	4.81742	175.4	175.8				42.2141	46.7532
	4.8221	175.5	175.9				42.2308	47.0156
	4.82678	175.7	176				42.2476	47.2446
	4.83146	175.6	176.1				42.2643	47.4449
	4.83614	175.8	176.1				42.281	47.622
	4.84082	176	176.2				42.2977	47.7821
	4.84551	176	176.3				42.3144	47.9323
	4.85019	176	176.4				42.3311	48.0797
	4.85487	176.1	176.5				42.3478	48.2316
	4.85955	176	176.5				42.3645	48.3949
	4.86423	176.2	176.6				42.3813	48.5761
	4.86891	176.2	176.7				42.398	48.781
	4.8736	176.3	176.7				42.4147	49.0152
	4.87828	176.4	176.7				42.4314	49.2828
	4.88296	176.5	176.8				42.4481	49.5879
	4.88764	176.4	176.7				42.4648	49.9338
	4.89232	176.4	176.9				42.4815	50.3229
	4.897	176.4	176.9				42.4982	50.7572
	4.90169	176.2	176.8				42.5149	51.2378
	4.90637	176.2	176.9				42.5316	51.7652
	4.91105	176.3	176.8				42.5484	52.3389
	4.91573	176.3	176.8				42.5651	52.9572
	4.92041	176.4	177				42.5818	53.6176
	4.92509	176.5	176.9				42.5985	54.3163
	4.92978	176.6	177				42.6152	55.0483
	4.93446	176.6	176.9				42.6319	55.8077
	4.93914	176.8	177				42.6486	56.5873
	4.94382	176.9	176.9				42.6653	57.3795
	4.9485	177.1	177.1				42.6821	58.176
	4.95318	177.2	177.1				42.6988	58.9683
	4.95787	177.1	177.2				42.7155	59.7482
	4.96255	177.2	177.4				42.7322	60.5079
	4.96723	177.1	177.5				42.7489	61.2402
	4.97191	177.1	177.7				42.7656	61.939
	4.97659	177.1	177.7				42.7823	62.5988
	4.98127	177.1	177.7				42.799	63.2155
	4.98596	177.2	177.5				42.8158	63.7858
	4.99064	177.2	177.5				42.8325	64.3069
	4.99532	177.2	177.4				42.8492	64.7775
	5	177.3	177.4				42.8659	65.1966
	5.00468	177.3	177.4				42.8826	65.5639
	5.00936	177.5	177.3				42.8993	65.8798
	5.01404	177.5	177.3				42.916	66.1453
	5.01873	177.5	177.3				42.9327	66.3619
	5.02341	177.6	177.4				42.9494	66.5322
	5.02809	177.7	177.6				42.9661	66.6587
	5.03277	177.7	177.8				42.9829	66.7454
	5.03745	177.8	177.8				42.9996	66.7965
	5.04213	177.8	177.9				43.0163	66.8169
	5.04682	178	177.8				43.033	66.8119
	5.0515	178.1	177.9				43.0497	66.787
	5.05618	178.4	177.9				43.0664	66.7476
	5.06086	178.6	177.9				43.0831	66.6984
	5.06554	178.7	178.1				43.0998	66.6439
	5.07022	178.9	178.2				43.1165	66.5877
	5.07491	179	178.4				43.1333	66.5322
	5.07959	178.9	178.4				43.15	66.479
	5.08427	179	178.5				43.1667	66.4284
	5.08895	178.9	178.4				43.1834	66.3798
	5.09363	178.9	178.3				43.2001	66.3321
	5.09831	178.7	178.3				43.2168	66.2828
	5.103	178.7	178.3				43.2335	66.2297
	5.10768	178.8	178.4				43.2502	66.1701
	5.11236	178.9	178.6				43.267	66.1009
	5.11704	179.1	178.7				43.2837	66.0193
	5.12172	179.1	178.9				43.3004	65.9224
	5.1264	179.2	179				43.3171	65.8074
	5.13109	179.1	179				43.3338	65.6715
	5.13577	179.2	179.1				43.3505	65.5117
	5.14045	179.3	179.2				43.3672	65.325
	5.14513	179.4	179.3				43.3839	65.1085
	5.14981	179.5	179.5				43.4006	64.8594
	5.15449	179.6	179.5				43.4173	64.5749
	5.15918	179.6	179.5				43.4341	64.2524
	5.16386	179.5	179.3				43.4508	63.8899
	5.16854	179.5	179.3				43.4675	63.4861
	5.17322	179.6	179.3				43.4842	63.04
	5.1779	179.7	179.3				43.5009	62.5521
	5.18258	179.8	179.3				43.5176	62.0233
	5.18727	179.8	179.4				43.5343	61.4557
	5.19195	179.9	179.4				43.551	60.8521
	5.19663	179.8	179.6				43.5677	60.2157
	5.20131	179.7	179.6				43.5845	59.5502
	5.20599	179.6	179.5				43.6012	58.8597
	5.21067	179.6	179.5				43.6179	58.1476
	5.21536	179.6	179.4				43.6346	57.4175
	5.22004	179.7	179.4				43.6513	56.6726
	5.22472	179.9	179.5				43.668	55.9154
	5.2294	179.9	179.5				43.6847	55.1483
	5.23408	179.8	179.7				43.7014	54.3729
	5.23876	179.9	179.8				43.7182	53.5909
	5.24345	179.9	179.8				43.7349	52.8037
	5.24813	179.8	179.9				43.7516	52.0125
	5.25281	179.8	179.9				43.7683	51.2188
	5.25749	179.8	179.8				43.785	50.4241
	5.26217	179.8	179.7				43.8017	49.63
	5.26685	179.6	179.8				43.8184	48.8382
	5.27154	179.6	179.7				43.8351	48.0502
	5.27622	179.6	179.8				43.8518	47.2675
	5.2809	179.6	179.9				43.8686	46.4915
	5.28558	179.6	179.8				43.8853	45.7231
	5.29026	179.7	179.8				43.902	44.9631
	5.29494	179.9	179.7				43.9187	44.2122
	5.29963	180	179.6				43.9354	43.471
	5.30431	180.1	179.5				43.9521	42.7402
	5.30899	180.2	179.4				43.9688	42.0206
	5.31367	180.2	179.3				43.9855	41.3137
	5.31835	180.2	179.2				44.0022	40.6214
	5.32303	180.2	179.1				44.019	39.9461
	5.32772	180.2	179				44.0357	39.2911
	5.3324	180.1	179.1				44.0524	38.6601
	5.33708	180.1	179.2				44.0691	38.0573
	5.34176	180.1	179.4				44.0858	37.4872
	5.34644	180.1	179.7				44.1025	36.954
	5.35112	180	179.9				44.1192	36.4621
	5.35581	179.9	180				44.1359	36.0149
	5.36049	179.9	180.1				44.1527	35.6153
	5.36517	179.9	180.3				44.1694	35.2655
	5.36985	180	180.5				44.1861	34.967
	5.37453	179.9	180.7				44.2028	34.7202
	5.37921	179.8	180.8				44.2195	34.5247
	5.3839	179.8	180.8				44.2362	34.3795
	5.38858	179.7	181				44.2529	34.2832
	5.39326	179.7	181				44.2696	34.2332
	5.39794	179.7	181.1				44.2863	34.2269
	5.40262	179.6	181.2				44.303	34.2612
	5.4073	179.5	181.3				44.3198	34.3323
	5.41199	179.4	181.4				44.3365	34.4359
	5.41667	179.3	181.6				44.3532	34.5668
	5.42135	179.1	181.6				44.3699	34.7195
	5.42603	179.1	181.8				44.3866	34.8878
	5.43071	179.1	181.9				44.4033	35.0641
	5.43539	179.1	182				44.42	35.2412
	5.44007	179.1	182.1				44.4367	35.411
	5.44476	179.2	182.2				44.4534	35.5656
	5.44944	179.1	182				44.4702	35.6969
	5.45412	179	182				44.4869	35.7976
	5.4588	179	182.1				44.5036	35.8611
	5.46348	179	182.1				44.5203	35.8817
	5.46816	179.2	182.2				44.537	35.8547
	5.47285	179.2	182.2				44.5537	35.7769
	5.47753	179.3	182.2				44.5704	35.6465
	5.48221	179.3	182.2				44.5871	35.4627
	5.48689	179.4	182.2				44.6039	35.226
	5.49157	179.4	182.3				44.6206	34.9379
	5.49625	179.5	182.4				44.6373	34.6007
	5.50094	179.6	182.7				44.654	34.2175
	5.50562	179.7	182.8				44.6707	33.7919
	5.5103	179.8	182.8				44.6874	33.328
	5.51498	179.8	182.8				44.7041	32.8306
	5.51966	179.8	182.9				44.7208	32.3049
	5.52434	179.8	182.9				44.7375	31.7562
	5.52903	179.9	183.1				44.7542	31.1905
	5.53371	179.9	183.1				44.771	30.6139
	5.53839	179.9	183.2				44.7877	30.0328
	5.54307	179.9	183.3				44.8044	29.4533
	5.54775	179.9	183.3				44.8211	28.8816
	5.55243	179.9	183.3				44.8378	28.3232
	5.55712	179.8	183.4				44.8545	27.7829
	5.5618	179.9	183.4				44.8712	27.2646
	5.56648	180	183.5				44.8879	26.7712
	5.57116	180.1	183.7				44.9046	26.3042
	5.57584	180	183.8				44.9214	25.8642
	5.58052	180.1	183.9				44.9381	25.45
	5.58521	180.1	183.9				44.9548	25.06
	5.58989	180	183.9				44.9715	24.6919
	5.59457	179.9	183.9				44.9882	24.3426
	5.59925	180	183.9				45.0049	24.0092
	5.60393	179.9	183.8				45.0216	23.6886
	5.60861	179.9	183.9				45.0383	23.3781
	5.6133	179.8	183.9				45.0551	23.0753
	5.61798	179.8	184				45.0718	22.7779
	5.62266	179.8	184				45.0885	22.4846
	5.62734	179.7	184.2				45.1052	22.1938
	5.63202	179.8	184.3				45.1219	21.9045
	5.6367	179.8	184.4				45.1386	21.6154
	5.64139	179.9	184.6				45.1553	21.3253
	5.64607	179.9	184.7				45.172	21.033
	5.65075	179.9	184.8				45.1887	20.7372
	5.65543	179.9	184.7				45.2055	20.4364
	5.66011	179.8	184.6				45.2222	20.1295
	5.66479	179.8	184.6				45.2389	19.8159
	5.66948	179.6	184.5				45.2556	19.4953
	5.67416	179.6	184.3				45.2723	19.1682
	5.67884	179.4	184.3				45.289	18.836
	5.68352	179.5	184.2				45.3057	18.5008
	5.6882	179.4	184.2				45.3224	18.1652
	5.69288	179.4	184.2				45.3391	17.8328
	5.69757	179.5	184.3				45.3559	17.5075
	5.70225	179.5	184.4				45.3726	17.1932
	5.70693	179.5	184.5				45.3893	16.8939
	5.71161	179.6	184.5				45.406	16.613
	5.71629	179.6	184.6				45.4227	16.3535
	5.72097	179.7	184.8				45.4394	16.1179
	5.72566	179.8	184.8				45.4561	15.9076
	5.73034	179.9	184.8				45.4728	15.7236
	5.73502	180	184.8				45.4896	15.5665
	5.7397	180.1	184.7				45.5063	15.436
	5.74438	180.1	184.8				45.523	15.332
	5.74906	180	184.7				45.5397	15.2537
	5.75375	180.1	184.9				45.5564	15.2006
	5.75843	180.1	184.9				45.5731	15.172
	5.76311	180.1	185.1				45.5898	15.1666
	5.76779	180	185				45.6065	15.1836
	5.77247	180	185.2				45.6232	15.2216
	5.77715	179.9	185.3				45.6399	15.2788
	5.78184	179.8	185.4				45.6567	15.3531
	5.78652	179.7	185.5				45.6734	15.4418
	5.7912	179.6	185.6				45.6901	15.5421
	5.79588	179.6	185.7				45.7068	15.6507
	5.80056	179.5	185.8				45.7235	15.7641
	5.80524	179.5	185.9				45.7402	15.8793
	5.80993	179.4	186				45.7569	15.9934
	5.81461	179.4	186.1				45.7736	16.1043
	5.81929	179.3	186.2				45.7903	16.2105
	5.82397	179.1	186.2				45.8071	16.3115
	5.82865	179.1	186.3				45.8238	16.4078
	5.83333	179	186.2				45.8405	16.5007
	5.83801	179	186.4				45.8572	16.5919
	5.8427	178.9	186.5				45.8739	16.684
	5.84738	178.8	186.5				45.8906	16.7797
	5.85206	178.7	186.6				45.9073	16.8819
	5.85674	178.6	186.5				45.924	16.993
	5.86142	178.5	186.5				45.9408	17.1155
	5.8661	178.5	186.4				45.9575	17.251
	5.87079	178.5	186.3				45.9742	17.4012
	5.87547	178.6	186.2				45.9909	17.5666
	5.88015	178.6	186.2				46.0076	17.7482
	5.88483	178.6	186.3				46.0243	17.9461
	5.88951	178.8	186.2				46.041	18.1606
	5.89419	178.9	186.3				46.0577	18.3917
	5.89888	179	186.3				46.0744	18.6392
	5.90356	179.1	186.4				46.0911	18.9027
	5.90824	179.1	186.5				46.1079	19.1818
	5.91292	179.1	186.5				46.1246	19.475
	5.9176	179	186.5				46.1413	19.7807
	5.92228	179	186.7				46.158	20.0964
	5.92697	179	186.6				46.1747	20.419
	5.93165	178.9	186.6				46.1914	20.7444
	5.93633	179.1	186.4				46.2081	21.0679
	5.94101	179.2	186.4				46.2248	21.3843
	5.94569	179.4	186.5				46.2416	21.688
	5.95037	179.6	186.4				46.2583	21.9731
	5.95506	179.7	186.5				46.275	22.2341
	5.95974	179.8	186.5				46.2917	22.4661
	5.96442	179.8	186.5				46.3084	22.6645
	5.9691	179.9	186.5				46.3251	22.8258
	5.97378	179.8	186.4				46.3418	22.947
	5.97846	180	186.4				46.3585	23.0264
	5.98315	179.9	186.4				46.3753	23.0625
	5.98783	180	186.4				46.392	23.0549
	5.99251	179.9	186.4				46.4087	23.0034
	5.99719	179.9	186.5				46.4254	22.9085
	6.00187	179.9	186.6				46.4421	22.7708
	6.00655	179.8	186.7				46.4588	22.5911
	6.01124	179.8	186.8				46.4755	22.3707
	6.01592	179.8	186.9				46.4922	22.1112
	6.0206	179.7	186.8				46.5089	21.8143
	6.02528	179.8	186.9				46.5256	21.4828
	6.02996	179.9	187				46.5424	21.1198
	6.03464	179.8	187.1				46.5591	20.729
	6.03933	179.9	187.1				46.5758	20.3151
	6.04401	180.1	187.2				46.5925	19.883
	6.04869	180.2	187.2				46.6092	19.4382
	6.05337	180.2	187.3				46.6259	18.9864
	6.05805	180.3	187.3				46.6426	18.5328
	6.06273	180.3	187.5				46.6593	18.083
	6.06742	180.2	187.6				46.676	17.6416
	6.0721	180.1	187.6				46.6928	17.2129
	6.07678	180.1	187.7				46.7095	16.8002
	6.08146	180	187.5				46.7262	16.4064
	6.08614	179.9	187.4				46.7429	16.0335
	6.09082	179.9	187.5				46.7596	15.6833
	6.09551	179.9	187.4				46.7763	15.357
	6.10019	179.9	187.6				46.793	15.0559
	6.10487	179.9	187.6				46.8097	14.7814
	6.10955	179.8	187.7				46.8265	14.535
	6.11423	179.8	187.9				46.8432	14.3182
	6.11891	179.8	187.9				46.8599	14.1331
	6.1236	179.7	188				46.8766	13.9815
	6.12828	179.7	188.2				46.8933	13.8653
	6.13296	179.8	188.3				46.91	13.786
	6.13764	179.9	188.3				46.9267	13.7452
	6.14232	180	188.5				46.9434	13.7436
	6.147	180.1	188.6				46.9601	13.7818
	6.15169	180.2	188.6				46.9768	13.8598
	6.15637	180.2	188.4				46.9936	13.9773
	6.16105	180.2	188.3				47.0103	14.1335
	6.16573	180.1	188.2				47.027	14.3279
	6.17041	180	188.1				47.0437	14.5594
	6.17509	179.9	188.2				47.0604	14.8276
	6.17978	179.8	188.3				47.0771	15.132
	6.18446	179.7	188.3				47.0938	15.4722
	6.18914	179.7	188.4				47.1105	15.8479
	6.19382	179.6	188.4				47.1272	16.2585
	6.1985	179.6	188.6				47.144	16.7032
	6.20318	179.6	188.6				47.1607	17.1807
	6.20787	179.4	188.7				47.1774	17.6885
	6.21255	179.5	188.8				47.1941	18.2238
	6.21723	179.4	188.9				47.2108	18.7824
	6.22191	179.4	188.8				47.2275	19.3592
	6.22659	179.4	188.8				47.2442	19.9485
	6.23127	179.4	188.8				47.2609	20.5434
	6.23596	179.4	188.8				47.2777	21.1372
	6.24064	179.4	188.8				47.2944	21.7225
	6.24532	179.4	188.7				47.3111	22.2919
	6.25	179.4	188.7				47.3278	22.8387
	6.25468	179.3	188.7				47.3445	23.3561
	6.25936	179.3	188.6				47.3612	23.8383
	6.26404	179.3	188.5				47.3779	24.2798
	6.26873	179.3	188.5				47.3946	24.6756
	6.27341	179.2	188.4				47.4113	25.0215
	6.27809	179.2	188.4				47.4281	25.3133
	6.28277	179.1	188.4				47.4448	25.5478
	6.28745	179	188.4				47.4615	25.722
	6.29213	179	188.6				47.4782	25.8336
	6.29682	179	188.7				47.4949	25.8811
	6.3015	178.9	188.8				47.5116	25.8639
	6.30618	179.1	189				47.5283	25.7823
	6.31086	179.1	189.2				47.545	25.6385
	6.31554	179.2	189.2				47.5618	25.4354
	6.32022	179.3	189.4				47.5785	25.1779
	6.32491	179.3	189.4				47.5952	24.8723
	6.32959	179.3	189.5				47.6119	24.5263
	6.33427	179.3	189.5				47.6286	24.1487
	6.33895	179.2	189.6				47.6453	23.7493
	6.34363	179.3	189.7				47.662	23.3381
	6.34831	179.3	189.8				47.6787	22.9255
	6.353	179.2	189.8				47.6954	22.5213
	6.35768	179.2	189.9				47.7122	22.1351
	6.36236	179.3	189.8				47.7289	21.7755
	6.36704	179.2	189.9				47.7456	21.4502
	6.37172	179.3	189.9				47.7623	21.1656
	6.3764	179.4	190				47.779	20.9273
	6.38109	179.4	190.1				47.7957	20.7394
	6.38577	179.6	190.2				47.8124	20.6055
	6.39045	179.7	190.1				47.8291	20.5272
	6.39513	179.6	190				47.8458	20.5059
	6.39981	179.6	189.9				47.8625	20.5412
	6.40449	179.7	189.8				47.8793	20.6319
	6.40918	179.8	189.6				47.896	20.7752
	6.41386	179.9	189.4				47.9127	20.9669
	6.41854	180	189.3				47.9294	21.2011
	6.42322	180	189.1				47.9461	21.4708
	6.4279	180.1	188.9				47.9628	21.7667
	6.43258	180	188.7				47.9795	22.0788
	6.43727	180.1	188.5				47.9962	22.3957
	6.44195	180.1	188.3				48.0129	22.7053
	6.44663	180.2	188.2				48.0297	22.9951
	6.45131	180.1	188.1				48.0464	23.2529
	6.45599	180.1	187.9				48.0631	23.4667
	6.46067	180	187.9				48.0798	23.6259
	6.46536	179.9	187.8				48.0965	23.7206
	6.47004	179.7	187.9				48.1132	23.7429
	6.47472	179.5	187.9				48.1299	23.6866
	6.4794	179.3	188.1				48.1466	23.5471
	6.48408	179.3	188.3				48.1634	23.3217
	6.48876	179.3	188.5				48.1801	23.0092
	6.49345	179.3	188.9				48.1968	22.6102
	6.49813	179.5	189.1				48.2135	22.1266
	6.50281	179.5	189.3				48.2302	21.5616
	6.50749	179.7	189.4				48.2469	20.92
	6.51217	179.6	189.5				48.2636	20.2079
	6.51685	179.6	189.6				48.2803	19.4327
	6.52154	179.4	189.7				48.297	18.6031
	6.52622	179.4	189.8				48.3137	17.7292
	6.5309	179.4	190				48.3305	16.8225
	6.53558	179.4	190.2				48.3472	15.8956
	6.54026	179.4	190.2				48.3639	14.9615
	6.54494	179.5	190.4				48.3806	14.0343
	6.54963	179.5	190.6				48.3973	13.1283
	6.55431	179.6	190.7				48.414	12.2572
	6.55899	179.5	190.8				48.4307	11.4342
	6.56367	179.6	191				48.4474	10.6713
	6.56835	179.5	191				48.4641	9.97904
	6.57303	179.5	191.1				48.4809	9.36625
	6.57772	179.5	191.2				48.4976	8.83943
	6.5824	179.6	191.1				48.5143	8.4035
	6.58708	179.5	191.2				48.531	8.06124
	6.59176	179.6	191.2				48.5477	7.81365
	6.59644	179.5	191.2				48.5644	7.66003
	6.60112	179.5	191.2				48.5811	7.59826
	6.60581	179.4	191.2				48.5979	7.62507
	6.61049	179.5	191.3				48.6146	7.73567
	6.61517	179.6	191.1				48.6313	7.92468
	6.61985	179.7	191.1				48.648	8.18565
	6.62453	179.7	191.1				48.6647	8.51122
	6.62921	179.8	191.1				48.6814	8.89315
	6.6339	179.8	191.2				48.6981	9.32234
	6.63858	179.7	191.2				48.7148	9.78893
	6.64326	179.7	191.3				48.7315	10.2826
	6.64794	179.8	191.1				48.7482	10.792
	6.65262	179.8	191				48.765	11.3063
	6.6573	179.8	191				48.7817	11.8145
	6.66199	179.8	191				48.7984	12.3062
	6.66667	179.9	191.1				48.8151	12.7721
	6.67135	180	191.1				48.8318	13.2038
	6.67603	180.1	191.2				48.8485	13.5946
	6.68071	180.1	191.2				48.8652	13.9395
	6.68539	180.1	191.3				48.8819	14.2347
	6.69007	180.1	191.3				48.8987	14.4786
	6.69476	180	191.5				48.9154	14.6707
	6.69944	179.9	191.6				48.9321	14.8119
	6.70412	179.9	191.6				48.9488	14.9041
	6.7088	179.9	191.6				48.9655	14.9497
	6.71348	179.9	191.5				48.9822	14.9519
	6.71816	179.9	191.6				48.9989	14.914
	6.72285	179.9	191.7				49.0156	14.8396
	6.72753	180	191.8				49.0323	14.7326
	6.73221	179.9	191.8				49.0491	14.597
	6.73689	179.9	192				49.0658	14.4372
	6.74157	179.8	192.1				49.0825	14.2578
	6.74625	179.8	192.3				49.0992	14.0638
	6.75094	179.7	192.3				49.1159	13.8603
	6.75562	179.8	192.5				49.1326	13.653
	6.7603	179.9	192.6				49.1493	13.4469
	6.76498	180.1	192.7				49.166	13.2472
	6.76966	180.1	192.9				49.1827	13.0587
	6.77434	180.2	193.1				49.1994	12.8851
	6.77903	180.2	193.1				49.2162	12.7294
	6.78371	180.2	193.2				49.2329	12.5936
	6.78839	180.1	193.3				49.2496	12.4782
	6.79307	179.9	193.2				49.2663	12.3834
	6.79775	179.9	193.2				49.283	12.3075
	6.80243	179.8	193.1				49.2997	12.2488
	6.80712	179.8	193.1				49.3164	12.2052
	6.8118	179.8	193.2				49.3331	12.1743
	6.81648	179.7	193.1				49.3499	12.1538
	6.82116	179.6	193.1				49.3666	12.1419
	6.82584	179.6	193				49.3833	12.1372
	6.83052	179.5	192.8				49.4	12.139
	6.83521	179.5	192.7				49.4167	12.1464
	6.83989	179.3	192.6				49.4334	12.1595
	6.84457	179.3	192.6				49.4501	12.1783
	6.84925	179.2	192.5				49.4668	12.2028
	6.85393	179.3	192.6				49.4835	12.2333
	6.85861	179.2	192.6				49.5003	12.2697
	6.8633	179.3	192.6				49.517	12.3118
	6.86798	179.4	192.8				49.5337	12.3597
	6.87266	179.5	192.9				49.5504	12.4133
	6.87734	179.6	193				49.5671	12.4731
	6.88202	179.5	193				49.5838	12.54
	6.8867	179.6	193.1				49.6005	12.6157
	6.89139	179.6	193.1				49.6172	12.7023
	6.89607	179.6	193.1				49.6339	12.8028
	6.90075	179.6	192.9				49.6507	12.9206
	6.90543	179.6	192.9				49.6674	13.059
	6.91011	179.5	192.6				49.6841	13.2219
	6.91479	179.5	192.7				49.7008	13.4125
	6.91948	179.5	192.7				49.7175	13.6334
	6.92416	179.4	192.8				49.7342	13.8863
	6.92884	179.3	192.9				49.7509	14.1718
	6.93352	179.4	193				49.7676	14.4894
	6.9382	179.4	193.1				49.7844	14.8376
	6.94288	179.5	193.1				49.8011	15.2133
	6.94757	179.5	193.1				49.8178	15.6132
	6.95225	179.7	193				49.8345	16.0334
	6.95693	179.6	192.9				49.8512	16.4696
	6.96161	179.6	192.6				49.8679	16.9176
	6.96629	179.6	192.7				49.8846	17.3733
	6.97097	179.6	192.5				49.9013	17.8328
	6.97566	179.6	192.4				49.918	18.2926
	6.98034	179.6	192.3				49.9348	18.749
	6.98502	179.7	192.4				49.9515	19.1989
	6.9897	179.8	192.4				49.9682	19.6387
	6.99438	179.8	192.5				49.9849	20.0651
	6.99906	180	192.6				50.0016	20.4743
	7.00375	180	192.8				50.0183	20.8623
	7.00843	180.1	192.9				50.035	21.2251
	7.01311	180.1	193.1				50.0517	21.5588
	7.01779	180.1	193.2				50.0684	21.8595
	7.02247	180.2	193.4				50.0851	22.1241
	7.02715	180.1	193.5				50.1019	22.35
	7.03184	180	193.6				50.1186	22.5357
	7.03652	180	193.7				50.1353	22.6807
	7.0412	179.9	193.8				50.152	22.7856
	7.04588	179.9	193.9				50.1687	22.852
	7.05056	180	194				50.1854	22.8824
	7.05524	180	194.1				50.2021	22.88
	7.05993	180	194				50.2188	22.8482
	7.06461	180	194				50.2356	22.7912
	7.06929	180	193.9				50.2523	22.7128
	7.07397	180	193.9				50.269	22.617
	7.07865	179.9	193.9				50.2857	22.5075
	7.08333	179.8	193.8				50.3024	22.388
	7.08801	179.7	194				50.3191	22.2622
	7.0927	179.5	193.8				50.3358	22.1337
	7.09738	179.5	194				50.3525	22.0063
	7.10206	179.4	194.1				50.3692	21.8841
	7.10674	179.4	194.2				50.386	21.7714
	7.11142	179.3	194.4				50.4027	21.6725
	7.1161	179.2	194.5				50.4194	21.5918
	7.12079	179.3	194.6				50.4361	21.5335
	7.12547	179.3	194.7				50.4528	21.5012
	7.13015	179.4	194.8				50.4695	21.4976
	7.13483	179.4	194.8				50.4862	21.5248
	7.13951	179.4	194.8				50.5029	21.5835
	7.14419	179.4	194.9				50.5196	21.6734
	7.14888	179.4	194.8				50.5363	21.793
	7.15356	179.3	194.8				50.5531	21.9395
	7.15824	179.3	194.9				50.5698	22.1096
	7.16292	179.2	194.9				50.5865	22.2994
	7.1676	179.1	194.9				50.6032	22.5042
	7.17228	179	195				50.6199	22.72
	7.17697	179	195				50.6366	22.9424
	7.18165	178.9	195				50.6533	23.1677
	7.18633	178.9	195				50.67	23.3923
	7.19101	179	195				50.6868	23.6129
	7.19569	179	194.9				50.7035	23.8266
	7.20037	179	195				50.7202	24.0301
	7.20506	179	194.9				50.7369	24.2207
	7.20974	179	195				50.7536	24.3951
	7.21442	178.9	195				50.7703	24.5499
	7.2191	178.9	195				50.787	24.6817
	7.22378	178.8	195.1				50.8037	24.7871
	7.22846	178.7	195.1				50.8204	24.8626
	7.23315	178.6	195.1				50.8372	24.9056
	7.23783	178.6	195.2				50.8539	24.9135
	7.24251	178.6	195.1				50.8706	24.8849
	7.24719	178.5	195.3				50.8873	24.8195
	7.25187	178.5	195.3				50.904	24.7176
	7.25655	178.6	195.4				50.9207	24.5807
	7.26124	178.7	195.5				50.9374	24.411
	7.26592	178.8	195.5				50.9541	24.2113
	7.2706	178.7	195.5				50.9708	23.9846
	7.27528	178.7	195.6				50.9876	23.7339
	7.27996	178.7	195.6				51.0043	23.4618
	7.28464	178.7	195.6				51.021	23.171
	7.28933	178.8	195.7				51.0377	22.8633
	7.29401	178.8	195.6				51.0544	22.5401
	7.29869	178.9	195.5				51.0711	22.2026
	7.30337	178.9	195.4				51.0878	21.8516
	7.30805	178.9	195.4				51.1045	21.4881
	7.31273	179	195.5				51.1213	21.113
	7.31742	179.2	195.4				51.138	20.7278
	7.3221	179.3	195.5				51.1547	20.3343
	7.32678	179.5	195.4				51.1714	19.9347
	7.33146	179.7	195.3				51.1881	19.5315
	7.33614	179.7	195.4				51.2048	19.1273
	7.34082	179.8	195.4				51.2215	18.7248
	7.34551	179.9	195.3				51.2382	18.3262
	7.35019	180	195.5				51.2549	17.9332
	7.35487	180.1	195.5				51.2717	17.5471
	7.35955	180	195.5				51.2884	17.1685
	7.36423	179.9	195.3				51.3051	16.7976
	7.36891	179.8	195.2				51.3218	16.4338
	7.3736	179.8	195.1				51.3385	16.0768
	7.37828	179.8	195.1				51.3552	15.7259
	7.38296	179.7	195.2				51.3719	15.3812
	7.38764	179.9	195.4				51.3886	15.0425
	7.39232	179.9	195.4				51.4053	14.7108
	7.397	179.8	195.4				51.422	14.3876
	7.40169	179.8	195.4				51.4388	14.0747
	7.40637	179.9	195.2				51.4555	13.7743
	7.41105	179.8	195				51.4722	13.4888
	7.41573	179.9	194.9				51.4889	13.2205
	7.42041	179.9	194.8				51.5056	12.9714
	7.42509	179.9	194.6				51.5223	12.7424
	7.42978	179.9	194.5				51.539	12.5346
	7.43446	179.9	194.4				51.5557	12.3478
	7.43914	179.8	194.2				51.5725	12.1817
	7.44382	179.9	194.1				51.5892	12.0355
	7.4485	179.8	194.1				51.6059	11.9082
	7.45318	179.9	193.8				51.6226	11.799
	7.45787	179.9	193.9				51.6393	11.7075
	7.46255	180	193.8				51.656	11.6333
	7.46723	180.1	193.8				51.6727	11.5766
	7.47191	180.2	193.9				51.6894	11.5383
	7.47659	180.3	193.9				51.7061	11.5192
	7.48127	180.2	194.1				51.7229	11.5203
	7.48596	180.4	194.4				51.7396	11.5424
	7.49064	180.4	194.7				51.7563	11.5856
	7.49532	180.3	194.9				51.773	11.6501
	7.5	180.3	195.2				51.7897	11.7345
	7.50468	180.2	195.2				51.8064	11.8375
	7.50936	180.2	195.2				51.8231	11.9569
	7.51404	180.1	195.2				51.8398	12.0903
	7.51873	180	195.1				51.8565	12.235
	7.52341	180	195.1				51.8732	12.3884
	7.52809	179.9	195.2				51.89	12.5485
	7.53277	179.9	195.3				51.9067	12.7132
	7.53745	179.9	195.5				51.9234	12.8815
	7.54213	179.8	195.6				51.9401	13.0527
	7.54682	179.6	195.8				51.9568	13.2265
	7.5515	179.5	195.8				51.9735	13.4027
	7.55618	179.5	195.8				51.9902	13.5811
	7.56086	179.4	195.7				52.0069	13.7613
	7.56554	179.5	195.7				52.0237	13.9424
	7.57022	179.6	195.6				52.0404	14.1226
	7.57491	179.5	195.6				52.0571	14.3
	7.57959	179.5	195.7				52.0738	14.4719
	7.58427	179.5	195.8				52.0905	14.6353
	7.58895	179.4	195.9				52.1072	14.7873
	7.59363	179.3	196.2				52.1239	14.925
	7.59831	179.2	196.2				52.1406	15.0461
	7.603	179.1	196.2				52.1574	15.1491
	7.60768	179	196.3				52.1741	15.2326
	7.61236	179	196.3				52.1908	15.2969
	7.61704	178.9	196.4				52.2075	15.3424
	7.62172	179	196.3				52.2242	15.3704
	7.6264	179	196.3				52.2409	15.3824
	7.63109	179.1	196.1				52.2576	15.38
	7.63577	179.2	196				52.2743	15.3647
	7.64045	179.3	196				52.291	15.338
	7.64513	179.4	196				52.3077	15.3006
	7.64981	179.5	196				52.3245	15.2537
	7.65449	179.5	196.2				52.3412	15.1977
	7.65918	179.4	196.1				52.3579	15.1337
	7.66386	179.4	196.2				52.3746	15.0627
	7.66854	179.2	196.1				52.3913	14.9863
	7.67322	179.2	196.1				52.408	14.9067
	7.6779	179.1	196.2				52.4247	14.827
	7.68258	179	196.1				52.4414	14.7505
	7.68727	178.9	196.2				52.4582	14.6811
	7.69195	178.9	196.2				52.4749	14.623
	7.69663	179	196.2				52.4916	14.5802
	7.70131	178.9	196.2				52.5083	14.5562
	7.70599	179	196.2				52.525	14.5536
	7.71067	179	196.2				52.5417	14.5742
	7.71536	178.8	196.3				52.5584	14.6187
	7.72004	179	196.5				52.5751	14.6862
	7.72472	178.9	196.6				52.5918	14.7752
	7.7294	178.9	196.8				52.6086	14.883
	7.73408	179	196.8				52.6253	15.0066
	7.73876	179	196.8				52.642	15.1424
	7.74345	178.9	196.8				52.6587	15.2867
	7.74813	179	196.7				52.6754	15.4361
	7.75281	179	196.6				52.6921	15.5874
	7.75749	178.9	196.7				52.7088	15.737
	7.76217	178.9	196.7				52.7255	15.8822
	7.76685	178.9	196.7				52.7422	16.0199
	7.77154	178.9	196.9				52.7589	16.147
	7.77622	178.9	196.9				52.7757	16.2603
	7.7809	179	197				52.7924	16.3561
	7.78558	179.1	197				52.8091	16.4307
	7.79026	179	197.1				52.8258	16.4802
	7.79494	179.1	197.1				52.8425	16.5007
	7.79963	179.1	197.1				52.8592	16.4889
	7.80431	179.2	197.2				52.8759	16.4424
	7.80899	179.1	197.2				52.8926	16.3597
	7.81367	179.1	197.3				52.9094	16.241
	7.81835	179.2	197.3				52.9261	16.0877
	7.82303	179.3	197.5				52.9428	15.9035
	7.82772	179.4	197.6				52.9595	15.693
	7.8324	179.5	197.8				52.9762	15.4625
	7.83708	179.6	197.8				52.9929	15.2195
	7.84176	179.8	197.6				53.0096	14.9722
	7.84644	179.7	197.3				53.0263	14.7289
	7.85112	179.8	197.3				53.043	14.4982
	7.85581	179.7	197.1				53.0598	14.288
	7.86049	179.8	197.2				53.0765	14.1063
	7.86517	179.8	197.1				53.0932	13.9595
	7.86985	179.8	197.2				53.1099	13.8543
	7.87453	179.9	197.2				53.1266	13.7963
	7.87921	179.8	197.3				53.1433	13.7908
	7.8839	179.8	197.2				53.16	13.8424
	7.88858	179.8	197.3				53.1767	13.9556
	7.89326	180	197.3				53.1934	14.1342
	7.89794	179.9	197.4				53.2102	14.3814
	7.90262	180.1	197.5				53.2269	14.6993
	7.9073	180.2	197.6				53.2436	15.0891
	7.91199	180.3	197.6				53.2603	15.5506
	7.91667	180.3	197.6				53.277	16.0816
	7.92135	180.4	197.6				53.2937	16.6781
	7.92603	180.4	197.6				53.3104	17.3344
	7.93071	180.5	197.4				53.3271	18.0424
	7.93539	180.4	197.5				53.3439	18.7929
	7.94007	180.4	197.6				53.3606	19.5744
	7.94476	180.3	197.7				53.3773	20.3752
	7.94944	180.2	197.7				53.394	21.1831
	7.95412	180.2	197.7				53.4107	21.9855
	7.9588	180.1	197.7				53.4274	22.7708
	7.96348	180.1	197.7				53.4441	23.5277
	7.96816	180	197.6				53.4608	24.2463
	7.97285	179.9	197.8				53.4775	24.9179
	7.97753	179.8	197.9				53.4943	25.5344
	7.98221	179.7	198				53.511	26.0894
	7.98689	179.7	197.9				53.5277	26.5772
	7.99157	179.6	197.7				53.5444	26.9931
	7.99625	179.6	197.8				53.5611	27.3331
	8.00094	179.6	197.8				53.5778	27.594
	8.00562	179.6	197.9				53.5945	27.7737
	8.0103	179.7	197.9				53.6112	27.8709
	8.01498	179.7	198				53.6279	27.8856
	8.01966	179.8	197.9				53.6446	27.8193
	8.02434	179.8	197.8				53.6614	27.6751
	8.02903	179.8	197.7				53.6781	27.4581
	8.03371	179.8	197.6				53.6948	27.1747
	8.03839	179.8	197.6				53.7115	26.8334
	8.04307	179.9	197.4				53.7282	26.4436
	8.04775	179.9	197.2				53.7449	26.0159
	8.05243	179.9	197.1				53.7616	25.5611
	8.05712	179.9	196.9				53.7783	25.0902
	8.0618	179.8	196.9				53.7951	24.6135
	8.06648	179.8	196.6				53.8118	24.1408
	8.07116	179.9	196.4				53.8285	23.6803
	8.07584	179.8	196.3				53.8452	23.2392
	8.08052	179.9	196.1				53.8619	22.8233
	8.08521	179.8	196				53.8786	22.4375
	8.08989	179.7	196				53.8953	22.085
	8.09457	179.7	195.8				53.912	21.769
	8.09925	179.8	195.8				53.9287	21.4918
	8.10393	179.7	195.8				53.9455	21.2553
	8.10861	179.9	195.8				53.9622	21.0614
	8.1133	179.8	195.7				53.9789	20.9114
	8.11798	179.7	195.7				53.9956	20.8063
	8.12266	179.6	195.7				54.0123	20.7462
	8.12734	179.6	195.6				54.029	20.7308
	8.13202	179.6	195.6				54.0457	20.7586
	8.1367	179.7	195.6				54.0624	20.8273
	8.14139	179.8	195.7				54.0791	20.9331
	8.14607	179.8	195.9				54.0958	21.0715
	8.15075	179.8	196.2				54.1126	21.2372
	8.15543	179.9	196.3				54.1293	21.4246
	8.16011	180	196.5				54.146	21.6275
	8.16479	180.1	196.6				54.1627	21.8405
	8.16948	180.1	196.7				54.1794	22.0589
	8.17416	180.2	196.7				54.1961	22.2784
	8.17884	180.1	196.7				54.2128	22.4962
	8.18352	180.1	196.7				54.2295	22.7102
	8.1882	179.9	196.7				54.2463	22.9192
	8.19288	179.9	196.9				54.263	23.1226
	8.19757	179.8	196.8				54.2797	23.3197
	8.20225	179.9	196.9				54.2964	23.5103
	8.20693	179.9	197.2				54.3131	23.6933
	8.21161	179.9	197.3				54.3298	23.8675
	8.21629	180	197.5				54.3465	24.0307
	8.22097	180	197.4				54.3632	24.1802
	8.22566	179.9	197.6				54.3799	24.3129
	8.23034	179.8	197.7				54.3967	24.4255
	8.23502	179.7	197.7				54.4134	24.5146
	8.2397	179.6	197.8				54.4301	24.5773
	8.24438	179.6	198				54.4468	24.6114
	8.24906	179.6	197.9				54.4635	24.615
	8.25375	179.6	198				54.4802	24.5874
	8.25843	179.5	198				54.4969	24.528
	8.26311	179.7	198.1				54.5136	24.4369
	8.26779	179.6	198.1				54.5303	24.3145
	8.27247	179.6	198.3				54.5471	24.1606
	8.27715	179.5	198.6				54.5638	23.9753
	8.28184	179.5	198.7				54.5805	23.7581
	8.28652	179.5	198.8				54.5972	23.5083
	8.2912	179.5	198.9				54.6139	23.2248
	8.29588	179.7	199				54.6306	22.9067
	8.30056	179.7	199				54.6473	22.5533
	8.30524	179.6	198.9				54.664	22.1652
	8.30993	179.7	199.1				54.6808	21.7431
	8.31461	179.7	198.9				54.6975	21.2898
	8.31929	179.6	198.8				54.7142	20.8094
	8.32397	179.6	198.7				54.7309	20.3074
	8.32865	179.6	198.6				54.7476	19.7907
	8.33333	179.7	198.4				54.7643	19.2671
	8.33801	179.8	198.3				54.781	18.745
	8.3427	179.8	198.2				54.7977	18.2335
	8.34738	180	198.1				54.8144	17.7406
	8.35206	180.1	197.8				54.8312	17.2746
	8.35674	180.1	197.8				54.8479	16.8427
	8.36142	180.1	197.7				54.8646	16.4513
	8.3661	179.9	197.6				54.8813	16.1062
	8.37079	179.9	197.5				54.898	15.8122
	8.37547	179.9	197.3				54.9147	15.5737
	8.38015	179.9	197.3				54.9314	15.3951
	8.38483	180	197.3				54.9481	15.2801
	8.38951	180	197.3				54.9648	15.2329
	8.39419	179.9	197.1				54.9815	15.2573
	8.39888	179.8	197.2				54.9983	15.357
	8.40356	179.8	197.2				55.015	15.5352
	8.40824	179.8	197.2				55.0317	15.7941
	8.41292	179.9	197.2				55.0484	16.1348
	8.4176	179.9	197.4				55.0651	16.5572
	8.42228	180.1	197.5				55.0818	17.0587
	8.42697	180.1	197.6				55.0985	17.6355
	8.43165	180.2	197.8				55.1152	18.282
	8.43633	180	197.9				55.132	18.9909
	8.44101	179.9	198.1				55.1487	19.7536
	8.44569	179.9	198.2				55.1654	20.5609
	8.45037	179.8	198.4				55.1821	21.4035
	8.45506	179.9	198.4				55.1988	22.2718
	8.45974	179.9	198.3				55.2155	23.1569
	8.46442	180	198.2				55.2322	24.0509
	8.4691	180	198.2				55.2489	24.9465
	8.47378	179.8	198.2				55.2656	25.8373
	8.47846	179.7	198.2				55.2824	26.7177
	8.48315	179.7	198.5				55.2991	27.5824
	8.48783	179.6	198.4				55.3158	28.4267
	8.49251	179.5	198.5				55.3325	29.2455
	8.49719	179.5	198.5				55.3492	30.0341
	8.50187	179.4	198.5				55.3659	30.7876
	8.50655	179.3	198.6				55.3826	31.5016
	8.51124	179.3	198.7				55.3993	32.1717
	8.51592	179.2	198.8				55.416	32.7944
	8.5206	179.1	198.9				55.4327	33.3672
	8.52528	179.2	198.8				55.4495	33.8891
	8.52996	179.3	198.7				55.4662	34.3599
	8.53464	179.4	198.6				55.4829	34.7816
	8.53933	179.4	198.5				55.4996	35.1575
	8.54401	179.5	198.3				55.5163	35.4919
	8.54869	179.5	198.3				55.533	35.79
	8.55337	179.6	198.2				55.5497	36.0575
	8.55805	179.5	198.1				55.5664	36.3
	8.56273	179.6	198.1				55.5832	36.523
	8.56742	179.6	198				55.5999	36.7307
	8.5721	179.7	198				55.6166	36.927
	8.57678	179.6	197.9				55.6333	37.1148
	8.58146	179.6	197.9				55.65	37.2966
	8.58614	179.6	198				55.6667	37.4741
	8.59082	179.5	198				55.6834	37.6493
	8.59551	179.5	198				55.7001	37.8241
	8.60019	179.5	198.1				55.7169	38.0012
	8.60487	179.6	198.1				55.7336	38.1833
	8.60955	179.6	198				55.7503	38.3742
	8.61423	179.7	198				55.767	38.578
	8.61891	179.7	197.9				55.7837	38.799
	8.6236	179.7	197.9				55.8004	39.0411
	8.62828	179.7	197.9				55.8171	39.3081
	8.63296	179.5	198				55.8338	39.6026
	8.63764	179.5	198.2				55.8505	39.9267
	8.64232	179.4	198.3				55.8672	40.2805
	8.647	179.3	198.5				55.884	40.664
	8.65169	179.3	198.7				55.9007	41.0757
	8.65637	179.4	198.9				55.9174	41.5138
	8.66105	179.5	199				55.9341	41.9763
	8.66573	179.6	199				55.9508	42.4611
	8.67041	179.8	199				55.9675	42.967
	8.67509	179.9	199.1				55.9842	43.4931
	8.67978	179.9	199.1				56.0009	44.039
	8.68446	179.9	199.3				56.0177	44.6052
	8.68914	180	199.3				56.0344	45.1923
	8.69382	179.9	199.5				56.0511	45.8011
	8.6985	179.9	199.6				56.0678	46.4317
	8.70318	179.9	199.5				56.0845	47.0837
	8.70787	179.9	199.5				56.1012	47.7554
	8.71255	179.9	199.3				56.1179	48.4443
	8.71723	179.9	199.3				56.1346	49.1465
	8.72191	179.8	199.1				56.1513	49.8571
	8.72659	179.9	198.9				56.1681	50.571
	8.73127	180	198.9				56.1848	51.2825
	8.73596	180	198.8				56.2015	51.9862
	8.74064	180.1	198.7				56.2182	52.6771
	8.74532	180.1	198.7				56.2349	53.3513
	8.75	180.1	198.5				56.2516	54.0053
	8.75468	180.1	198.6				56.2683	54.6369
	8.75936	180.1	198.5				56.285	55.2445
	8.76404	180	198.3				56.3017	55.8271
	8.76873	180	198.4				56.3184	56.3836
	8.77341	180	198.2				56.3352	56.9128
	8.77809	180	198.4				56.3519	57.4132
	8.78277	179.9	198.4				56.3686	57.8827
	8.78745	179.8	198.5				56.3853	58.3183
	8.79213	179.9	198.6				56.402	58.7173
	8.79682	179.8	198.8				56.4187	59.0764
	8.8015	179.8	199				56.4354	59.3929
	8.80618	179.8	199.2				56.4521	59.6648
	8.81086	179.8	199.3				56.4689	59.8912
	8.81554	179.8	199.5				56.4856	60.0723
	8.82022	179.8	199.6				56.5023	60.2103
	8.82491	179.8	199.8				56.519	60.3081
	8.82959	179.8	199.7				56.5357	60.3701
	8.83427	179.8	199.6				56.5524	60.4015
	8.83895	179.7	199.4				56.5691	60.408
	8.84363	179.7	199.3				56.5858	60.3949
	8.84831	179.5	199.2				56.6025	60.3674
	8.853	179.4	199				56.6193	60.3296
	8.85768	179.5	198.9				56.636	60.2852
	8.86236	179.4	198.8				56.6527	60.2365
	8.86704	179.6	198.8				56.6694	60.1855
	8.87172	179.6	198.7				56.6861	60.1339
	8.8764	179.7	198.6				56.7028	60.0832
	8.88109	179.9	198.6				56.7195	60.0351
	8.88577	180	198.5				56.7362	59.9921
	8.89045	180.1	198.7				56.7529	59.957
	8.89513	180.1	198.8				56.7697	59.9335
	8.89981	180.2	199				56.7864	59.925
	8.90449	180.2	199.2				56.8031	59.9356
	8.90918	180.2	199.2				56.8198	59.9686
	8.91386	180.3	199.2				56.8365	60.0264
	8.91854	180.2	199.2				56.8532	60.1106
	8.92322	180	199.1				56.8699	60.2208
	8.9279	180	199.2				56.8866	60.3554
	8.93258	179.9	199.2				56.9034	60.5114
	8.93727	179.7	199.2				56.9201	60.684
	8.94195	179.6	199.4				56.9368	60.8684
	8.94663	179.5	199.5				56.9535	61.0589
	8.95131	179.5	199.6				56.9702	61.2499
	8.95599	179.5	199.5				56.9869	61.4366
	8.96067	179.5	199.5				57.0036	61.6147
	8.96536	179.5	199.4				57.0203	61.7806
	8.97004	179.4	199.3				57.037	61.932
	8.97472	179.4	199.1				57.0538	62.0663
	8.9794	179.3	199				57.0705	62.182
	8.98408	179.2	198.9				57.0872	62.277
	8.98876	179.2	198.7				57.1039	62.3489
	8.99345	179.2	198.5				57.1206	62.3948
	8.99813	179.1	198.4				57.1373	62.4108
	9.00281	179.1	198.5				57.154	62.3926
	9.00749	179.1	198.3				57.1707	62.3354
	9.01217	179.1	198.4				57.1874	62.2342
	9.01685	179.1	198.4				57.2041	62.0847
	9.02154	179	198.6				57.2209	61.8834
	9.02622	179	198.6				57.2376	61.6278
	9.0309	179	198.6				57.2543	61.3173
	9.03558	179	198.6				57.271	60.9523
	9.04026	179	198.6				57.2877	60.5352
	9.04494	179	198.7				57.3044	60.0693
	9.04963	179	198.9				57.3211	59.5581
	9.05431	179	199.2				57.3378	59.0061
	9.05899	178.9	199.2				57.3546	58.4172
	9.06367	179	199.4				57.3713	57.7946
	9.06835	179	199.4				57.388	57.1408
	9.07303	178.9	199.5				57.4047	56.4574
	9.07772	178.9	199.5				57.4214	55.745
	9.0824	178.8	199.6				57.4381	55.0035
	9.08708	178.9	199.9				57.4548	54.2331
	9.09176	178.9	200.1				57.4715	53.4336
	9.09644	179	200.1				57.4882	52.6059
	9.10112	179.1	200				57.505	51.7513
	9.10581	179.2	199.8				57.5217	50.8721
	9.11049	179.4	199.6				57.5384	49.9714
	9.11517	179.3	199.4				57.5551	49.0531
	9.11985	179.5	199.1				57.5718	48.1208
	9.12453	179.5	199				57.5885	47.1782
	9.12921	179.5	198.8				57.6052	46.2282
	9.1339	179.7	198.7				57.6219	45.273
	9.13858	179.7	198.7				57.6386	44.3131
	9.14326	179.8	198.6				57.6553	43.3483
	9.14794	179.9	198.5				57.6721	42.3772
	9.15262	179.8	198.5				57.6888	41.3977
	9.1573	179.7	198.4				57.7055	40.4076
	9.16199	179.7	198.4				57.7222	39.4049
	9.16667	179.7	198.4				57.7389	38.3888
	9.17135	179.7	198.3				57.7556	37.3593
	9.17603	179.8	198.3				57.7723	36.3181
	9.18071	179.9	198.2				57.789	35.2682
	9.18539	180	198.1				57.8058	34.2139
	9.19007	180.2	198.1				57.8225	33.1604
	9.19476	180.2	198				57.8392	32.1132
	9.19944	180.3	197.8				57.8559	31.0779
	9.20412	180.3	197.7				57.8726	30.0596
	9.2088	180.4	197.7				57.8893	29.0627
	9.21348	180.3	197.6				57.906	28.0906
	9.21816	180.3	197.4				57.9227	27.1457
	9.22285	180.2	197.5				57.9394	26.2298
	9.22753	180.1	197.3				57.9562	25.3444
	9.23221	180	197.3				57.9729	24.4908
	9.23689	179.9	197.2				57.9896	23.6707
	9.24157	179.9	197.3				58.0063	22.8866
	9.24625	179.9	197.4				58.023	22.1417
	9.25094	179.8	197.5				58.0397	21.4398
	9.25562	179.7	197.7				58.0564	20.7854
	9.2603	179.7	197.7				58.0731	20.1827
	9.26498	179.6	197.9				58.0898	19.6357
	9.26966	179.5	198.1				58.1066	19.1472
	9.27434	179.5	198.2				58.1233	18.7185
	9.27903	179.4	198.4				58.14	18.3493
	9.28371	179.3	198.6				58.1567	18.0371
	9.28839	179.4	198.7				58.1734	17.7778
	9.29307	179.3	198.8				58.1901	17.5655
	9.29775	179.4	198.9				58.2068	17.3932
	9.30243	179.5	199				58.2235	17.2538
	9.30712	179.5	198.9				58.2403	17.1394
	9.3118	179.6	198.9				58.257	17.0433
	9.31648	179.6	198.8				58.2737	16.9596
	9.32116	179.5	198.9				58.2904	16.8837
	9.32584	179.5	199.1				58.3071	16.8119
	9.33052	179.4	199.2				58.3238	16.7416
	9.33521	179.4	199.4				58.3405	16.6707
	9.33989	179.4	199.6				58.3572	16.5977
	9.34457	179.4	199.7				58.3739	16.5204
	9.34925	179.4	199.7				58.3907	16.4367
[truncated: 63,538 more rows]

## Sheet: Fig. 2
	Fig. 2i							Fig. 2h
	Wavenumber (cm-1)	%T	Wavenumber (cm-1)	%T					Zeta Potential (mV)	SD
	399.675	0	399.675	0				150	-19.1	1.09
	400.157	99.5247	400.157	93.9834				50	-28.1	1.28
	400.639	99.5706	400.639	93.9972				control	-35.1	1.38
	401.121	99.69	401.121	94.0669
	401.603	99.8635	401.603	94.1895
	402.085	100.064	402.085	94.3544
	402.567	100.26	402.567	94.5433
	403.05	100.422	403.05	94.7353
	403.532	100.527	403.532	94.9105
	404.014	100.562	404.014	95.0542
	404.496	100.525	404.496	95.1567
	404.978	100.425	404.978	95.2134
	405.46	100.283	405.46	95.225
	405.942	100.127	405.942	95.1985
	406.424	99.9898	406.424	95.1448
	406.906	99.8934	406.906	95.0758
	407.389	99.8436	407.389	94.9981
	407.871	99.8281	407.871	94.9102
	408.353	99.8206	408.353	94.7999
	408.835	99.788	408.835	94.6489
	409.317	99.7006	409.317	94.4385
	409.799	99.5411	409.799	94.1591
	410.281	99.3117	410.281	93.8169
	410.763	99.0346	410.763	93.4355
	411.245	98.7442	411.245	93.0496
	411.728	98.4779	411.728	92.697
	412.21	98.2681	412.21	92.4106
	412.692	98.1363	412.692	92.2123
	413.174	98.0874	413.174	92.1072
	413.656	98.1055	413.656	92.0779
	414.138	98.1541	414.138	92.0853
	414.62	98.1842	414.62	92.0778
	415.103	98.1475	415.103	92.0042
	415.585	98.0084	415.585	91.827
	416.067	97.752	416.067	91.5283
	416.549	97.392	416.549	91.1166
	417.031	96.9821	417.031	90.6372
	417.513	96.6284	417.513	90.1849
	417.995	96.4806	417.995	89.9003
	418.477	96.6729	418.477	89.9216
	418.959	97.2285	418.959	90.2946
	419.442	98.013	419.442	90.9184
	419.924	98.8035	419.924	91.5958
	420.406	99.4052	420.406	92.1386
	420.888	99.7146	420.888	92.4321
	421.37	99.7173	421.37	92.4421
	421.852	99.4615	421.852	92.1952
	422.334	99.0331	422.334	91.7611
	422.816	98.5379	422.816	91.2363
	423.298	98.0833	423.298	90.7283
	423.781	97.7596	423.781	90.3354
	424.263	97.6218	424.263	90.1243
	424.745	97.6764	424.745	90.1114
	425.227	97.8822	425.227	90.2587
	425.709	98.1669	425.709	90.4889
	426.191	98.4541	426.191	90.7155
	426.673	98.6894	426.673	90.8738
	427.155	98.8529	427.155	90.9387
	427.637	98.9573	427.637	90.925
	428.12	99.0347	428.12	90.8741
	428.602	99.1196	428.602	90.8332
	429.084	99.2338	429.084	90.8359
	429.566	99.3753	429.566	90.8878
	430.048	99.5189	430.048	90.9653
	430.53	99.6239	430.53	91.0245
	431.012	99.6498	431.012	91.0196
	431.494	99.5698	431.494	90.9195
	431.977	99.38	431.977	90.7178
	432.459	99.1011	432.459	90.4332
	432.941	98.7727	432.941	90.1021
	433.423	98.4434	433.423	89.7669
	433.905	98.1603	433.905	89.4662
	434.387	97.962	434.387	89.2298
	434.869	97.8739	434.869	89.0773
	435.351	97.9062	435.351	89.0178
	435.834	98.0507	435.834	89.0479
	436.316	98.2789	436.316	89.148
	436.798	98.5447	436.798	89.2825
	437.28	98.7956	437.28	89.4063
	437.762	98.9873	437.762	89.4791
	438.244	99.0971	438.244	89.4781
	438.726	99.1268	438.726	89.404
	439.208	99.0971	439.208	89.2775
	439.69	99.0378	439.69	89.1301
	440.173	98.9768	440.173	88.9923
	440.655	98.9305	440.655	88.8819
	441.137	98.8991	441.137	88.7968
	441.619	98.8674	441.619	88.7163
	442.101	98.8151	442.101	88.6122
	442.583	98.7292	442.583	88.4652
	443.065	98.6138	443.065	88.2761
	443.547	98.4901	443.547	88.067
	444.029	98.3878	444.029	87.8698
	444.512	98.3318	444.512	87.7114
	444.994	98.3317	444.994	87.6007
	445.476	98.378	445.476	87.5273
	445.958	98.4476	445.958	87.4677
	446.44	98.5125	446.44	87.3982
	446.922	98.5503	446.922	87.3049
	447.404	98.5492	447.404	87.1872
	447.886	98.5082	447.886	87.054
	448.368	98.4327	448.368	86.9137
	448.851	98.3283	448.851	86.7656
	449.333	98.1963	449.333	86.5987
	449.815	98.0354	449.815	86.3969
	450.297	97.8461	450.297	86.1506
	450.779	97.6372	450.779	85.8658
	451.261	97.4282	451.261	85.5677
	451.743	97.2471	451.743	85.296
	452.226	97.1212	452.226	85.0903
	452.708	97.0643	452.708	84.9717
	453.19	97.0687	453.19	84.9328
	453.672	97.1099	453.672	84.9416
	454.154	97.1581	454.154	84.9593
	454.636	97.193	454.636	84.9575
	455.118	97.2113	455.118	84.9279
	455.6	97.2276	455.6	84.8823
	456.082	97.2679	456.082	84.8444
	456.565	97.3573	456.565	84.8369
	457.047	97.5049	457.047	84.8681
	457.529	97.694	457.529	84.9257
	458.011	97.8869	458.011	84.9835
	458.493	98.0432	458.493	85.018
	458.975	98.1397	458.975	85.0225
	459.457	98.1775	459.457	85.007
	459.939	98.1753	459.939	84.9889
	460.421	98.1563	460.421	84.9805
	460.904	98.1367	460.904	84.9823
	461.386	98.1213	461.386	84.9843
	461.868	98.1051	461.868	84.9725
	462.35	98.0803	462.35	84.9384
	462.832	98.043	462.832	84.8854
	463.314	97.9992	463.314	84.8292
	463.796	97.9629	463.796	84.7909
	464.278	97.9509	464.278	84.7862
	464.76	97.9738	464.76	84.8191
	465.243	98.0311	465.243	84.8796
	465.725	98.1106	465.725	84.9504
	466.207	98.1923	466.207	85.0141
	466.689	98.2544	466.689	85.0603
	467.171	98.2815	467.171	85.0888
	467.653	98.2692	467.653	85.1071
	468.135	98.2246	468.135	85.1244
	468.617	98.1614	468.617	85.146
	469.099	98.0937	469.099	85.1712
	469.582	98.0315	469.582	85.1967
	470.064	97.9803	470.064	85.2211
	470.546	97.9425	470.546	85.2487
	471.028	97.9202	471.028	85.2895
	471.51	97.9153	471.51	85.3546
	471.992	97.9281	471.992	85.4492
	472.474	97.9547	472.474	85.5674
	472.957	97.9862	472.957	85.6927
	473.439	98.0111	473.439	85.8073
	473.921	98.0198	473.921	85.9008
	474.403	98.0078	474.403	85.9746
	474.885	97.9771	474.885	86.0396
	475.367	97.9352	475.367	86.1099
	475.849	97.8916	475.849	86.1967
	476.331	97.8559	476.331	86.3042
	476.813	97.8349	476.813	86.4301
	477.296	97.8332	477.296	86.5691
	477.778	97.8529	477.778	86.717
	478.26	97.8949	478.26	86.8741
	478.742	97.9591	478.742	87.044
	479.224	98.0431	479.224	87.23
	479.706	98.1408	479.706	87.4304
	480.188	98.2408	480.188	87.6367
	480.67	98.3284	480.67	87.8346
	481.152	98.3876	481.152	88.0093
	481.635	98.4064	481.635	88.151
	482.117	98.3807	482.117	88.2588
	482.599	98.3181	482.599	88.3421
	483.081	98.2371	483.081	88.4175
	483.563	98.1637	483.563	88.5039
	484.045	98.1237	484.045	88.6173
	484.527	98.1367	484.527	88.7678
	485.009	98.2114	485.009	88.9593
	485.491	98.3455	485.491	89.1917
	485.974	98.528	485.974	89.4617
	486.456	98.7424	486.456	89.7623
	486.938	98.9697	486.938	90.0817
	487.42	99.1907	487.42	90.403
	487.902	99.3874	487.902	90.7053
	488.384	99.545	488.384	90.968
	488.866	99.6532	488.866	91.1764
	489.348	99.7086	489.348	91.3251
	489.831	99.715	489.831	91.4206
	490.313	99.6842	490.313	91.4791
	490.795	99.6335	490.795	91.5225
	491.277	99.582	491.277	91.5708
	491.759	99.5449	491.759	91.6371
	492.241	99.53	492.241	91.7244
	492.723	99.5362	492.723	91.8273
	493.205	99.5558	493.205	91.9359
	493.688	99.5776	493.688	92.0403
	494.17	99.5916	494.17	92.1339
	494.652	99.5918	494.652	92.2139
	495.134	99.5768	495.134	92.2809
	495.616	99.5498	495.616	92.3381
	496.098	99.5173	496.098	92.3906
	496.58	99.4873	496.58	92.4447
	497.062	99.4687	497.062	92.5077
	497.544	99.4687	497.544	92.5859
	498.027	99.4918	498.027	92.6826
	498.509	99.5379	498.509	92.7959
	498.991	99.6019	498.991	92.9185
	499.473	99.6744	499.473	93.0399
	499.955	99.7441	499.955	93.1495
	500.437	99.8006	500.437	93.2425
	500.919	99.8391	500.919	93.322
	501.401	99.8612	501.401	93.3999
	501.884	99.8762	501.884	93.4923
	502.366	99.8962	502.366	93.6116
	502.848	99.9311	502.848	93.7593
	503.33	99.9831	503.33	93.9234
	503.812	100.045	503.812	94.0823
	504.294	100.105	504.294	94.2128
	504.776	100.149	504.776	94.2975
	505.258	100.165	505.258	94.3294
	505.74	100.151	505.74	94.314
	506.223	100.11	506.223	94.267
	506.705	100.052	506.705	94.2091
	507.187	99.9904	507.187	94.1589
	507.669	99.9342	507.669	94.128
	508.151	99.8899	508.151	94.1196
	508.633	99.8602	508.633	94.1314
	509.115	99.846	509.115	94.1599
	509.597	99.8487	509.597	94.2031
	510.079	99.8694	510.079	94.261
	510.562	99.9075	510.562	94.3327
	511.044	99.9581	511.044	94.4134
	511.526	100.011	511.526	94.4933
	512.008	100.053	512.008	94.5587
	512.49	100.073	512.49	94.5966
	512.972	100.062	512.972	94.6
	513.454	100.026	513.454	94.5716
	513.936	99.9763	513.936	94.5238
	514.418	99.9317	514.418	94.4756
	514.901	99.91	514.901	94.447
	515.383	99.9215	515.383	94.4517
	515.865	99.9644	515.865	94.4935
	516.347	100.025	516.347	94.5644
	516.829	100.08	516.829	94.6469
	517.311	100.106	517.311	94.7197
	517.793	100.087	517.793	94.7651
	518.275	100.021	518.275	94.7737
	518.758	99.9188	518.758	94.7477
	519.24	99.8002	519.24	94.6977
	519.722	99.6869	519.722	94.6388
	520.204	99.5969	520.204	94.5854
	520.686	99.541	520.686	94.5481
	521.168	99.5227	521.168	94.532
	521.65	99.5387	521.65	94.5365
	522.132	99.5811	522.132	94.5556
	522.615	99.6387	522.615	94.5801
	523.097	99.6998	523.097	94.5999
	523.579	99.7532	523.579	94.6059
	524.061	99.7905	524.061	94.5932
	524.543	99.8072	524.543	94.5622
	525.025	99.805	525.025	94.5201
	525.507	99.791	525.507	94.4798
	525.989	99.7766	525.989	94.456
	526.471	99.7736	526.471	94.4606
	526.954	99.7899	526.954	94.4989
	527.436	99.8274	527.436	94.5679
	527.918	99.8817	527.918	94.6581
	528.4	99.9439	528.4	94.7563
	528.882	100.003	528.882	94.8485
	529.364	100.049	529.364	94.9223
	529.846	100.072	529.846	94.969
	530.328	100.068	530.328	94.9842
	530.811	100.036	530.811	94.9689
	531.293	99.9812	531.293	94.9291
	531.775	99.9132	531.775	94.8741
	532.257	99.8446	532.257	94.8149
	532.739	99.7892	532.739	94.7618
	533.221	99.7587	533.221	94.7219
	533.703	99.7596	533.703	94.6969
	534.185	99.7901	534.185	94.6838
	534.668	99.8407	534.668	94.6746
	535.149	99.8963	535.149	94.6603
	535.632	99.9411	535.632	94.6337
	536.114	99.9634	536.114	94.5925
	536.596	99.9607	536.596	94.5409
	537.078	99.9398	537.078	94.4877
	537.56	99.9142	537.56	94.4443
	538.042	99.8996	538.042	94.4201
	538.524	99.9076	538.524	94.4201
	539.006	99.9424	539.006	94.4436
	539.489	100	539.489	94.4852
	539.971	100.072	539.971	94.5378
	540.453	100.146	540.453	94.5948
	540.935	100.214	540.935	94.6519
	541.417	100.271	541.417	94.7077
	541.899	100.318	541.899	94.762
	542.381	100.355	542.381	94.8147
	542.863	100.384	542.863	94.8643
	543.346	100.402	543.346	94.9074
	543.828	100.405	543.828	94.9402
	544.31	100.389	544.31	94.9604
	544.792	100.354	544.792	94.9686
	545.274	100.303	545.274	94.969
	545.756	100.247	545.756	94.9689
	546.238	100.198	546.238	94.9761
	546.72	100.166	546.72	94.9965
	547.202	100.16	547.202	95.0323
	547.685	100.178	547.685	95.0808
	548.167	100.214	548.167	95.1351
	548.649	100.258	548.649	95.1859
	549.131	100.297	549.131	95.2226
	549.613	100.32	549.613	95.2362
	550.095	100.32	550.095	95.2209
	550.577	100.294	550.577	95.1751
	551.059	100.246	551.059	95.1028
	551.542	100.182	551.542	95.0131
	552.024	100.114	552.024	94.9191
	552.506	100.054	552.506	94.8352
	552.988	100.013	552.988	94.7742
	553.47	99.9958	553.47	94.744
	553.952	100.004	553.952	94.7449
	554.434	100.03	554.434	94.7699
	554.916	100.065	554.916	94.8057
	555.398	100.097	555.398	94.8374
	555.881	100.114	555.881	94.8523
	556.363	100.115	556.363	94.8444
	556.845	100.1	556.845	94.8151
	557.327	100.076	557.327	94.7724
	557.809	100.053	557.809	94.7268
	558.291	100.036	558.291	94.6877
	558.773	100.029	558.773	94.6599
	559.255	100.03	559.255	94.643
	559.737	100.034	559.737	94.6329
	560.22	100.039	560.22	94.624
	560.702	100.04	560.702	94.6121
	561.184	100.036	561.184	94.596
	561.666	100.029	561.666	94.5764
	562.148	100.018	562.148	94.5557
	562.63	100.002	562.63	94.5347
	563.112	99.9797	563.112	94.5126
	563.595	99.9484	563.595	94.4869
	564.077	99.9087	564.077	94.4544
	564.559	99.8649	564.559	94.4139
	565.041	99.8243	565.041	94.3665
	565.523	99.7959	565.523	94.3158
	566.005	99.7871	566.005	94.2669
	566.487	99.8018	566.487	94.2237
	566.969	99.8381	566.969	94.1876
	567.451	99.8893	567.451	94.1568
	567.933	99.9452	567.933	94.1264
	568.416	99.9959	568.416	94.09
	568.898	100.034	568.898	94.042
	569.38	100.056	569.38	93.9791
	569.862	100.064	569.862	93.9008
	570.344	100.06	570.344	93.8091
	570.826	100.051	570.826	93.7078
	571.308	100.04	571.308	93.6009
	571.79	100.032	571.79	93.4922
	572.273	100.029	572.273	93.3841
	572.755	100.032	572.755	93.2775
	573.237	100.042	573.237	93.1724
	573.719	100.057	573.719	93.0675
	574.201	100.077	574.201	92.9614
	574.683	100.097	574.683	92.8532
	575.165	100.117	575.165	92.7433
	575.647	100.135	575.647	92.6332
	576.13	100.151	576.13	92.5259
	576.612	100.167	576.612	92.4248
	577.094	100.183	577.094	92.3325
	577.576	100.202	577.576	92.2507
	578.058	100.22	578.058	92.1794
	578.54	100.234	578.54	92.1183
	579.022	100.24	579.022	92.0665
	579.504	100.233	579.504	92.0241
	579.986	100.213	579.986	91.9917
	580.468	100.181	580.468	91.9708
	580.951	100.14	580.951	91.9624
	581.433	100.094	581.433	91.9673
	581.915	100.046	581.915	91.985
	582.397	99.9981	582.397	92.0143
	582.879	99.951	582.879	92.0537
	583.361	99.9056	583.361	92.1025
	583.843	99.8649	583.843	92.1613
	584.325	99.8327	584.325	92.2316
	584.808	99.8139	584.808	92.3154
	585.29	99.8117	585.29	92.414
	585.772	99.8265	585.772	92.5262
	586.254	99.8554	586.254	92.6486
	586.736	99.8933	586.736	92.7761
	587.218	99.9352	587.218	92.9032
	587.7	99.9788	587.7	93.0266
	588.182	100.026	588.182	93.1465
	588.665	100.082	588.665	93.2665
	589.147	100.152	589.147	93.3917
	589.629	100.24	589.629	93.5259
	590.111	100.345	590.111	93.6688
	590.593	100.459	590.593	93.8141
	591.075	100.568	591.075	93.9502
	591.557	100.658	591.557	94.0639
	592.039	100.717	592.039	94.1448
	592.521	100.741	592.521	94.1893
	593.004	100.734	593.004	94.2023
	593.486	100.706	593.486	94.1945
	593.968	100.669	593.968	94.179
	594.45	100.632	594.45	94.1666
	594.932	100.603	594.932	94.1632
	595.414	100.582	595.414	94.1694
	595.896	100.567	595.896	94.1815
	596.378	100.553	596.378	94.1945
	596.861	100.537	596.861	94.2041
	597.343	100.515	597.343	94.2088
	597.825	100.485	597.825	94.209
	598.307	100.448	598.307	94.2068
	598.789	100.407	598.789	94.2046
	599.271	100.366	599.271	94.2041
	599.753	100.329	599.753	94.2066
	600.235	100.3	600.235	94.2129
	600.717	100.282	600.717	94.2241
	601.2	100.276	601.2	94.2413
	601.682	100.281	601.682	94.2653
	602.164	100.293	602.164	94.2957
	602.646	100.309	602.646	94.3307
	603.128	100.323	603.128	94.3667
	603.61	100.334	603.61	94.4
	604.092	100.341	604.092	94.4272
	604.574	100.346	604.574	94.4466
	605.057	100.35	605.057	94.4586
	605.539	100.355	605.539	94.465
	606.021	100.361	606.021	94.4681
	606.503	100.368	606.503	94.4702
	606.985	100.375	606.985	94.4723
	607.467	100.379	607.467	94.4744
	607.949	100.379	607.949	94.4755
	608.431	100.374	608.431	94.4745
	608.913	100.364	608.913	94.4703
	609.396	100.35	609.396	94.4625
	609.878	100.334	609.878	94.4513
	610.36	100.319	610.36	94.4382
	610.842	100.311	610.842	94.4256
	611.324	100.314	611.324	94.4166
	611.806	100.331	611.806	94.4143
	612.288	100.364	612.288	94.4205
	612.77	100.409	612.77	94.4345
	613.253	100.458	613.253	94.4523
	613.735	100.502	613.735	94.4674
	614.217	100.531	614.217	94.4721
	614.699	100.537	614.699	94.4603
	615.181	100.521	615.181	94.4298
	615.663	100.486	615.663	94.3836
	616.145	100.442	616.145	94.3297
	616.627	100.399	616.627	94.2783
	617.109	100.365	617.109	94.2385
	617.592	100.341	617.592	94.2156
	618.074	100.326	618.074	94.2097
	618.556	100.316	618.556	94.2168
	619.038	100.307	619.038	94.2319
	619.52	100.298	619.52	94.2511
	620.002	100.293	620.002	94.2736
	620.484	100.297	620.484	94.3006
	620.966	100.315	620.966	94.3337
	621.448	100.346	621.448	94.3721
	621.931	100.385	621.931	94.4118
	622.413	100.425	622.413	94.4461
	622.895	100.457	622.895	94.4685
	623.377	100.476	623.377	94.4759
	623.859	100.481	623.859	94.4706
	624.341	100.48	624.341	94.4607
	624.823	100.48	624.823	94.4567
	625.305	100.49	625.305	94.4679
	625.788	100.514	625.788	94.4978
	626.27	100.548	626.27	94.5426
	626.752	100.584	626.752	94.5922
	627.234	100.612	627.234	94.6337
	627.716	100.623	627.716	94.657
	628.198	100.614	628.198	94.6576
	628.68	100.588	628.68	94.6384
	629.162	100.554	629.162	94.6081
	629.644	100.523	629.644	94.5785
	630.127	100.507	630.127	94.5604
	630.609	100.513	630.609	94.5614
	631.091	100.541	631.091	94.5839
	631.573	100.591	631.573	94.6264
	632.055	100.654	632.055	94.6837
	632.537	100.721	632.537	94.749
	633.019	100.781	633.019	94.8145
	633.501	100.827	633.501	94.873
	633.984	100.852	633.984	94.918
	634.466	100.854	634.466	94.9458
	634.948	100.834	634.948	94.9558
	635.43	100.799	635.43	94.951
	635.912	100.757	635.912	94.9376
	636.394	100.717	636.394	94.9229
	636.876	100.683	636.876	94.9125
	637.358	100.657	637.358	94.9085
	637.841	100.635	637.841	94.9083
	638.323	100.61	638.323	94.906
	638.805	100.577	638.805	94.8949
	639.287	100.53	639.287	94.8705
	639.769	100.47	639.769	94.8324
	640.251	100.404	640.251	94.7857
	640.733	100.339	640.733	94.7386
	641.215	100.285	641.215	94.6993
	641.697	100.249	641.697	94.6738
	642.179	100.232	642.179	94.6632
	642.662	100.231	642.662	94.665
	643.144	100.243	643.144	94.674
	643.626	100.259	643.626	94.6856
	644.108	100.276	644.108	94.6967
	644.59	100.291	644.59	94.707
	645.072	100.305	645.072	94.7175
	645.554	100.319	645.554	94.7288
	646.036	100.334	646.036	94.7401
	646.519	100.349	646.519	94.7489
	647.001	100.361	647.001	94.7517
	647.483	100.369	647.483	94.746
	647.965	100.37	647.965	94.7314
	648.447	100.365	648.447	94.7106
	648.929	100.353	648.929	94.6881
	649.411	100.341	649.411	94.6685
	649.893	100.33	649.893	94.6547
	650.375	100.324	650.375	94.647
	650.858	100.324	650.858	94.6432
	651.34	100.332	651.34	94.64
	651.822	100.344	651.822	94.6342
	652.304	100.36	652.304	94.6238
	652.786	100.376	652.786	94.6085
	653.268	100.393	653.268	94.5884
	653.75	100.407	653.75	94.564
	654.232	100.418	654.232	94.535
	654.715	100.424	654.715	94.5011
	655.197	100.428	655.197	94.4622
	655.679	100.429	655.679	94.4189
	656.161	100.43	656.161	94.3732
	656.643	100.434	656.643	94.3276
	657.125	100.442	657.125	94.2837
	657.607	100.456	657.607	94.2421
	658.089	100.474	658.089	94.2013
	658.572	100.494	658.572	94.1588
	659.054	100.513	659.054	94.1122
	659.536	100.528	659.536	94.0604
	660.018	100.538	660.018	94.0047
	660.5	100.544	660.5	93.9477
	660.982	100.551	660.982	93.8932
	661.464	100.562	661.464	93.8438
	661.946	100.582	661.946	93.8009
	662.428	100.612	662.428	93.764
	662.91	100.65	662.91	93.7313
	663.393	100.692	663.393	93.7009
	663.875	100.732	663.875	93.6711
	664.357	100.764	664.357	93.6409
	664.839	100.787	664.839	93.6092
	665.321	100.797	665.321	93.5738
	665.803	100.796	665.803	93.5305
	666.285	100.785	666.285	93.4716
	666.768	100.766	666.768	93.3869
	667.25	100.742	667.25	93.2663
	667.732	100.719	667.732	93.1084
	668.214	100.7	668.214	92.9283
	668.696	100.69	668.696	92.7522
	669.178	100.687	669.178	92.6008
	669.66	100.689	669.66	92.4779
	670.142	100.693	670.142	92.3751
	670.624	100.697	670.624	92.2804
	671.106	100.7	671.106	92.1835
	671.589	100.699	671.589	92.0779
	672.071	100.694	672.071	91.9608
	672.553	100.684	672.553	91.8321
	673.035	100.669	673.035	91.6944
	673.517	100.65	673.517	91.5511
	673.999	100.629	673.999	91.4051
	674.481	100.609	674.481	91.2585
	674.963	100.591	674.963	91.1119
	675.446	100.577	675.446	90.9657
	675.928	100.567	675.928	90.8205
	676.41	100.562	676.41	90.6775
	676.892	100.563	676.892	90.538
	677.374	100.572	677.374	90.4036
	677.856	100.59	677.856	90.275
	678.338	100.617	678.338	90.1523
	678.82	100.652	678.82	90.0345
	679.303	100.691	679.303	89.9198
	679.785	100.726	679.785	89.8053
	680.267	100.751	680.267	89.6877
	680.749	100.758	680.749	89.5643
	681.231	100.747	681.231	89.434
	681.713	100.718	681.713	89.2986
	682.195	100.677	682.195	89.1634
	682.677	100.635	682.677	89.0364
	683.159	100.599	683.159	88.926
	683.641	100.576	683.641	88.8388
	684.124	100.568	684.124	88.7768
	684.606	100.572	684.606	88.7368
	685.088	100.583	685.088	88.7109
	685.57	100.592	685.57	88.69
	686.052	100.593	686.052	88.6669
	686.534	100.584	686.534	88.6385
	687.016	100.564	687.016	88.6067
	687.499	100.537	687.499	88.5766
	687.981	100.509	687.981	88.5541
	688.463	100.485	688.463	88.5439
	688.945	100.47	688.945	88.5468
	689.427	100.464	689.427	88.561
	689.909	100.466	689.909	88.5827
	690.391	100.472	690.391	88.6072
	690.873	100.479	690.873	88.6309
	691.355	100.482	691.355	88.6509
	691.837	100.48	691.837	88.6654
	692.32	100.474	692.32	88.6738
	692.802	100.467	692.802	88.6768
	693.284	100.465	693.284	88.6763
	693.766	100.471	693.766	88.6757
	694.248	100.488	694.248	88.6782
	694.73	100.517	694.73	88.6857
	695.212	100.553	695.212	88.6976
	695.694	100.59	695.694	88.7099
	696.177	100.621	696.177	88.7155
	696.659	100.64	696.659	88.7073
	697.141	100.644	697.141	88.6799
	697.623	100.635	697.623	88.6325
	698.105	100.619	698.105	88.5689
	698.587	100.604	698.587	88.4964
	699.069	100.596	699.069	88.4228
	699.551	100.6	699.551	88.354
	700.034	100.614	700.034	88.2918
	700.516	100.634	700.516	88.2338
	700.998	100.655	700.998	88.1755
	701.48	100.671	701.48	88.113
	701.962	100.677	701.962	88.0447
	702.444	100.674	702.444	87.9724
	702.926	100.664	702.926	87.9002
	703.408	100.649	703.408	87.8323
	703.89	100.633	703.89	87.7712
	704.373	100.615	704.373	87.7161
	704.855	100.595	704.855	87.6636
	705.337	100.57	705.337	87.6092
	705.819	100.539	705.819	87.5496
	706.301	100.503	706.301	87.4838
	706.783	100.466	706.783	87.4136
	707.265	100.434	707.265	87.3424
	707.747	100.416	707.747	87.274
	708.23	100.416	708.23	87.2105
	708.712	100.436	708.712	87.152
	709.194	100.475	709.194	87.0965
	709.676	100.525	709.676	87.0401
	710.158	100.577	710.158	86.978
	710.64	100.624	710.64	86.9052
	711.122	100.656	711.122	86.8167
	711.604	100.672	711.604	86.7084
	712.086	100.672	712.086	86.5774
	712.568	100.659	712.568	86.4223
	713.051	100.641	713.051	86.2434
	713.533	100.624	713.533	86.0422
	714.015	100.61	714.015	85.82
	714.497	100.604	714.497	85.5773
	714.979	100.604	714.979	85.3123
	715.461	100.608	715.461	85.0211
	715.943	100.612	715.943	84.6987
	716.426	100.612	716.426	84.341
	716.908	100.606	716.908	83.9476
	717.39	100.593	717.39	83.5235
	717.872	100.575	717.872	83.0806
	718.354	100.553	718.354	82.6373
	718.836	100.533	718.836	82.2169
	719.318	100.517	719.318	81.8445
	719.8	100.508	719.8	81.544
	720.282	100.508	720.282	81.3352
	720.764	100.515	720.764	81.2325
	721.247	100.526	721.247	81.2436
	721.729	100.538	721.729	81.3693
	722.211	100.546	722.211	81.6033
	722.693	100.547	722.693	81.9327
	723.175	100.539	723.175	82.339
	723.657	100.522	723.657	82.8005
	724.139	100.498	724.139	83.2951
	724.621	100.467	724.621	83.803
	725.104	100.435	725.104	84.3088
	725.586	100.404	725.586	84.8016
	726.068	100.379	726.068	85.2747
	726.55	100.364	726.55	85.7246
	727.032	100.363	727.032	86.15
	727.514	100.376	727.514	86.5506
	727.996	100.404	727.996	86.9269
	728.478	100.443	728.478	87.2794
	728.961	100.487	728.961	87.6087
	729.443	100.53	729.443	87.9145
	729.925	100.565	729.925	88.1965
	730.407	100.587	730.407	88.4548
	730.889	100.593	730.889	88.6911
	731.371	100.586	731.371	88.9088
	731.853	100.57	731.853	89.1135
	732.335	100.551	732.335	89.3115
	732.817	100.535	732.817	89.5084
	733.3	100.523	733.3	89.707
	733.782	100.516	733.782	89.9067
	734.264	100.51	734.264	90.1039
	734.746	100.502	734.746	90.2941
	735.228	100.488	735.228	90.4739
	735.71	100.469	735.71	90.6436
	736.192	100.446	736.192	90.8071
	736.674	100.425	736.674	90.9711
	737.157	100.411	737.157	91.1424
	737.639	100.406	737.639	91.3255
	738.121	100.414	738.121	91.5208
	738.603	100.432	738.603	91.7252
	739.085	100.457	739.085	91.9328
	739.567	100.484	739.567	92.1375
	740.049	100.51	740.049	92.3341
	740.531	100.531	740.531	92.5195
	741.013	100.545	741.013	92.6915
	741.495	100.552	741.495	92.8484
	741.978	100.552	741.978	92.9887
	742.46	100.543	742.46	93.111
	742.942	100.529	742.942	93.2152
	743.424	100.511	743.424	93.3035
	743.906	100.493	743.906	93.3804
	744.388	100.479	744.388	93.4517
	744.87	100.472	744.87	93.5232
	745.352	100.475	745.352	93.5981
	745.835	100.486	745.835	93.6763
	746.317	100.503	746.317	93.7541
	746.799	100.519	746.799	93.8258
	747.281	100.532	747.281	93.886
	747.763	100.536	747.763	93.9316
	748.245	100.532	748.245	93.963
	748.727	100.521	748.727	93.9843
	749.209	100.508	749.209	94.0014
	749.692	100.499	749.692	94.0211
	750.174	100.497	750.174	94.0492
	750.656	100.503	750.656	94.0892
	751.138	100.519	751.138	94.1421
	751.62	100.539	751.62	94.2066
	752.102	100.561	752.102	94.2796
	752.584	100.58	752.584	94.356
	753.066	100.591	753.066	94.4301
	753.548	100.593	753.548	94.4964
	754.031	100.583	754.031	94.5508
	754.513	100.566	754.513	94.5921
	754.995	100.544	754.995	94.623
	755.477	100.525	755.477	94.6494
	755.959	100.516	755.959	94.6794
	756.441	100.521	756.441	94.7206
	756.923	100.546	756.923	94.7778
	757.405	100.59	757.405	94.8512
	757.888	100.649	757.888	94.936
	758.37	100.714	758.37	95.0233
	758.852	100.774	758.852	95.1026
	759.334	100.82	759.334	95.1642
	759.816	100.841	759.816	95.2013
	760.298	100.833	760.298	95.211
	760.78	100.796	760.78	95.1951
	761.262	100.736	761.262	95.1586
	761.744	100.662	761.744	95.1088
	762.227	100.585	762.227	95.0538
	762.709	100.516	762.709	95.0013
	763.191	100.464	763.191	94.958
	763.673	100.433	763.673	94.9288
	764.155	100.424	764.155	94.9162
	764.637	100.434	764.637	94.9209
	765.119	100.457	765.119	94.9413
	765.601	100.487	765.601	94.9748
	766.083	100.518	766.083	95.0184
	766.566	100.547	766.566	95.0698
	767.048	100.573	767.048	95.1275
	767.53	100.597	767.53	95.1907
	768.012	100.621	768.012	95.2588
	768.494	100.644	768.494	95.3298
	768.976	100.669	768.976	95.4005
	769.458	100.692	769.458	95.4665
	769.94	100.71	769.94	95.5232
	770.423	100.723	770.423	95.5676
	770.905	100.728	770.905	95.5986
	771.387	100.728	771.387	95.6182
	771.869	100.725	771.869	95.6299
	772.351	100.72	772.351	95.6376
	772.833	100.715	772.833	95.6437
	773.315	100.708	773.315	95.648
	773.797	100.695	773.797	95.6475
	774.279	100.671	774.279	95.6376
	774.762	100.631	774.762	95.6139
	775.244	100.574	775.244	95.5744
	775.726	100.502	775.726	95.5206
	776.208	100.423	776.208	95.4581
	776.69	100.347	776.69	95.3954
	777.172	100.283	777.172	95.342
	777.654	100.242	777.654	95.3062
	778.136	100.226	778.136	95.2927
	778.619	100.236	778.619	95.3023
	779.101	100.267	779.101	95.331
	779.583	100.31	779.583	95.3716
	780.065	100.355	780.065	95.415
	780.547	100.394	780.547	95.4521
	781.029	100.419	781.029	95.4757
	781.511	100.428	781.511	95.4816
	781.993	100.421	781.993	95.4693
	782.476	100.401	782.476	95.4413
	782.958	100.374	782.958	95.4023
	783.44	100.346	783.44	95.3575
	783.922	100.322	783.922	95.3114
	784.404	100.305	784.404	95.2669
	784.886	100.297	784.886	95.2249
	785.368	100.294	785.368	95.1854
	785.85	100.295	785.85	95.1473
	786.332	100.296	786.332	95.1103
	786.814	100.296	786.814	95.075
	787.297	100.293	787.297	95.0431
	787.779	100.29	787.779	95.0169
	788.261	100.29	788.261	94.9986
	788.743	100.293	788.743	94.9888
	789.225	100.301	789.225	94.9868
	789.707	100.314	789.707	94.9899
	790.189	100.328	790.189	94.9945
	790.671	100.34	790.671	94.9964
	791.154	100.344	791.154	94.9926
	791.636	100.339	791.636	94.9814
	792.118	100.322	792.118	94.9633
	792.6	100.293	792.6	94.9408
	793.082	100.254	793.082	94.9179
	793.564	100.211	793.564	94.8993
	794.046	100.166	794.046	94.8894
	794.528	100.126	794.528	94.8916
	795.01	100.095	795.01	94.9076
	795.493	100.075	795.493	94.9368
	795.975	100.068	795.975	94.9764
	796.457	100.071	796.457	95.0224
	796.939	100.08	796.939	95.0699
	797.421	100.09	797.421	95.1148
	797.903	100.096	797.903	95.1543
	798.385	100.096	798.385	95.1877
	798.867	100.09	798.867	95.2161
	799.35	100.081	799.35	95.2421
	799.832	100.075	799.832	95.2687
	800.314	100.077	800.314	95.2985
	800.796	100.089	800.796	95.3323
	801.278	100.113	801.278	95.3694
	801.76	100.146	801.76	95.4076
	802.242	100.182	802.242	95.4438
	802.724	100.216	802.724	95.475
	803.207	100.245	803.207	95.4994
	803.689	100.265	803.689	95.5164
	804.171	100.278	804.171	95.5272
	804.653	100.285	804.653	95.5336
	805.135	100.29	805.135	95.5374
	805.617	100.293	805.617	95.5401
	806.099	100.298	806.099	95.5417
	806.581	100.302	806.581	95.5415
	807.063	100.307	807.063	95.5385
	807.545	100.311	807.545	95.5319
	808.028	100.314	808.028	95.5216
	808.51	100.317	808.51	95.5083
	808.992	100.32	808.992	95.4932
	809.474	100.324	809.474	95.4776
	809.956	100.329	809.956	95.4626
	810.438	100.337	810.438	95.4492
	810.92	100.349	810.92	95.4388
	811.403	100.368	811.403	95.4329
	811.885	100.397	811.885	95.4334
	812.367	100.436	812.367	95.4415
	812.849	100.485	812.849	95.457
	813.331	100.54	813.331	95.4772
	813.813	100.593	813.813	95.497
	814.295	100.634	814.295	95.5098
	814.777	100.656	814.777	95.5093
	815.259	100.653	815.259	95.492
	815.742	100.625	815.742	95.4589
	816.224	100.581	816.224	95.416
	816.706	100.531	816.706	95.373
	817.188	100.489	817.188	95.3407
	817.67	100.464	817.67	95.3283
	818.152	100.465	818.152	95.3406
	818.634	100.49	818.634	95.3776
	819.116	100.536	819.116	95.4349
	819.598	100.594	819.598	95.5056
	820.081	100.655	820.081	95.5827
	820.563	100.712	820.563	95.6606
	821.045	100.758	821.045	95.7355
	821.527	100.79	821.527	95.8055
	822.009	100.806	822.009	95.8692
	822.491	100.805	822.491	95.9256
	822.973	100.785	822.973	95.9743
	823.455	100.75	823.455	96.0158
	823.938	100.704	823.938	96.0526
	824.42	100.652	824.42	96.0889
	824.902	100.603	824.902	96.1301
	825.384	100.565	825.384	96.1808
	825.866	100.544	825.866	96.2433
	826.348	100.54	826.348	96.3171
	826.83	100.553	826.83	96.3984
	827.312	100.576	827.312	96.4823
	827.794	100.605	827.794	96.5641
	828.277	100.632	828.277	96.6409
	828.759	100.653	828.759	96.7118
	829.241	100.669	829.241	96.7774
	829.723	100.677	829.723	96.8385
	830.205	100.679	830.205	96.8946
	830.687	100.675	830.687	96.944
	831.169	100.663	831.169	96.9843
	831.651	100.644	831.651	97.0133
	832.134	100.618	832.134	97.0305
	832.616	100.587	832.616	97.0371
	833.098	100.553	833.098	97.0352
	833.58	100.518	833.58	97.0275
	834.062	100.486	834.062	97.0158
	834.544	100.458	834.544	97.0011
	835.026	100.434	835.026	96.9844
	835.508	100.416	835.508	96.9674
	835.99	100.404	835.99	96.9539
	836.472	100.404	836.472	96.949
	836.955	100.418	836.955	96.9587
	837.437	100.451	837.437	96.987
	837.919	100.503	837.919	97.0345
	838.401	100.571	838.401	97.0972
	838.883	100.647	838.883	97.1672
	839.365	100.721	839.365	97.2343
	839.847	100.782	839.847	97.2892
	840.33	100.822	840.33	97.3259
	840.812	100.839	840.812	97.3429
	841.294	100.835	841.294	97.343
	841.776	100.816	841.776	97.3321
	842.258	100.792	842.258	97.317
	842.74	100.768	842.74	97.3036
	843.222	100.751	843.222	97.2954
	843.704	100.741	843.704	97.2941
	844.186	100.738	844.186	97.2993
	844.669	100.74	844.669	97.3097
	845.151	100.744	845.151	97.3233
	845.633	100.748	845.633	97.3381
	846.115	100.751	846.115	97.3516
	846.597	100.752	846.597	97.3613
	847.079	100.75	847.079	97.3644
	847.561	100.743	847.561	97.359
	848.043	100.731	848.043	97.3443
	848.525	100.714	848.525	97.3208
	849.008	100.696	849.008	97.2908
	849.49	100.678	849.49	97.2575
	849.972	100.665	849.972	97.2241
	850.454	100.658	850.454	97.1933
	850.936	100.657	850.936	97.1659
	851.418	100.661	851.418	97.1414
	851.9	100.665	851.9	97.118
	852.382	100.667	852.382	97.0941
	852.865	100.663	852.865	97.0691
	853.347	100.654	853.347	97.0443
	853.829	100.642	853.829	97.023
	854.311	100.632	854.311	97.0103
	854.793	100.627	854.793	97.0109
	855.275	100.632	855.275	97.0288
	855.757	100.649	855.757	97.0651
	856.239	100.675	856.239	97.1178
	856.721	100.709	856.721	97.1821
	857.204	100.745	857.204	97.2508
	857.686	100.778	857.686	97.3163
	858.168	100.805	858.168	97.3725
	858.65	100.822	858.65	97.4153
	859.132	100.827	859.132	97.444
	859.614	100.822	859.614	97.4603
	860.096	100.809	860.096	97.4678
	860.578	100.789	860.578	97.4704
	861.061	100.765	861.061	97.4722
	861.543	100.741	861.543	97.476
	862.025	100.719	862.025	97.4843
	862.507	100.701	862.507	97.4982
	862.989	100.687	862.989	97.5186
	863.471	100.679	863.471	97.5447
	863.953	100.675	863.953	97.5749
	864.435	100.674	864.435	97.6061
	864.918	100.674	864.918	97.6349
	865.399	100.672	865.399	97.6576
	865.882	100.666	865.882	97.6724
	866.364	100.656	866.364	97.6795
	866.846	100.643	866.846	97.6815
	867.328	100.631	867.328	97.6829
	867.81	100.623	867.81	97.6886
	868.292	100.622	868.292	97.7023
	868.774	100.632	868.774	97.7255
	869.256	100.652	869.256	97.757
	869.739	100.68	869.739	97.7939
	870.221	100.713	870.221	97.8324
	870.703	100.748	870.703	97.8693
	871.185	100.781	871.185	97.9028
	871.667	100.812	871.667	97.9325
	872.149	100.841	872.149	97.9584
	872.631	100.867	872.631	97.9805
	873.113	100.89	873.113	97.998
	873.596	100.91	873.596	98.0088
	874.078	100.924	874.078	98.011
	874.56	100.932	874.56	98.0034
	875.042	100.932	875.042	97.9865
	875.524	100.927	875.524	97.9628
	876.006	100.918	876.006	97.9364
	876.488	100.911	876.488	97.9117
	876.97	100.907	876.97	97.8925
	877.452	100.909	877.452	97.8801
	877.935	100.915	877.935	97.8735
	878.417	100.924	878.417	97.8693
	878.899	100.931	878.899	97.8631
	879.381	100.933	879.381	97.8502
	879.863	100.929	879.863	97.8274
	880.345	100.919	880.345	97.7931
	880.827	100.905	880.827	97.7475
	881.309	100.888	881.309	97.6925
	881.792	100.869	881.792	97.6305
	882.274	100.848	882.274	97.5643
	882.756	100.826	882.756	97.4964
	883.238	100.803	883.238	97.4295
	883.72	100.781	883.72	97.366
	884.202	100.763	884.202	97.3085
	884.684	100.753	884.684	97.2591
	885.166	100.752	885.166	97.2191
	885.648	100.762	885.648	97.1888
	886.131	100.781	886.131	97.1668
	886.613	100.805	886.613	97.1505
	887.095	100.829	887.095	97.1368
	887.577	100.85	887.577	97.1232
	888.059	100.864	888.059	97.108
	888.541	100.871	888.541	97.0915
	889.023	100.872	889.023	97.0752
	889.505	100.868	889.505	97.0615
	889.987	100.862	889.987	97.0526
	890.47	100.856	890.47	97.0499
	890.952	100.849	890.952	97.0534
	891.434	100.841	891.434	97.0617
	891.916	100.834	891.916	97.0726
	892.398	100.826	892.398	97.0836
	892.88	100.818	892.88	97.0923
	893.362	100.809	893.362	97.0969
	893.845	100.799	893.845	97.096
	894.327	100.789	894.327	97.0888
	894.809	100.777	894.809	97.0752
	895.291	100.765	895.291	97.0552
	895.773	100.754	895.773	97.0295
	896.255	100.747	896.255	96.9992
	896.737	100.744	896.737	96.9654
	897.219	100.748	897.219	96.9286
	897.701	100.756	897.701	96.8881
	898.183	100.768	898.183	96.8415
	898.666	100.78	898.666	96.7853
	899.148	100.79	899.148	96.7148
	899.63	100.796	899.63	96.6258
	900.112	100.798	900.112	96.5154
	900.594	100.799	900.594	96.3826
	901.076	100.8	901.076	96.2277
	901.558	100.803	901.558	96.0519
	902.04	100.808	902.04	95.8561
	902.523	100.813	902.523	95.6397
	903.005	100.816	903.005	95.4014
	903.487	100.814	903.487	95.1389
	903.969	100.803	903.969	94.8513
	904.451	100.785	904.451	94.5394
	904.933	100.76	904.933	94.2076
	905.415	100.732	905.415	93.8637
	905.897	100.704	905.897	93.5189
	906.38	100.68	906.38	93.1873
	906.862	100.661	906.862	92.8842
	907.344	100.648	907.344	92.6249
	907.826	100.64	907.826	92.4231
	908.308	100.635	908.308	92.2895
	908.79	100.63	908.79	92.2309
	909.272	100.624	909.272	92.2498
	909.754	100.616	909.754	92.3444
	910.236	100.608	910.236	92.509
	910.718	100.6	910.718	92.7342
	911.201	100.596	911.201	93.0077
	911.683	100.595	911.683	93.3147
	912.165	100.598	912.165	93.64
	912.647	100.604	912.647	93.969
	913.129	100.61	913.129	94.2897
	913.611	100.615	913.611	94.5931
	914.093	100.617	914.093	94.8732
	914.576	100.613	914.576	95.1269
	915.058	100.604	915.058	95.353
	915.54	100.592	915.54	95.5523
	916.022	100.578	916.022	95.7272
	916.504	100.565	916.504	95.8812
	916.986	100.555	916.986	96.0188
	917.468	100.551	917.468	96.1444
	917.95	100.554	917.95	96.262
	918.432	100.565	918.432	96.3737
	918.915	100.584	918.915	96.4801
	919.397	100.608	919.397	96.5799
	919.879	100.635	919.879	96.671
	920.361	100.662	920.361	96.751
	920.843	100.686	920.843	96.8182
	921.325	100.701	921.325	96.872
	921.807	100.707	921.807	96.9129
	922.289	100.704	922.289	96.9421
	922.771	100.69	922.771	96.9615
	923.254	100.67	923.254	96.9732
	923.736	100.645	923.736	96.9792
	924.218	100.62	924.218	96.9816
	924.7	100.594	924.7	96.9826
	925.182	100.572	925.182	96.9843
	925.664	100.554	925.664	96.9885
	926.146	100.542	926.146	96.9968
	926.628	100.535	926.628	97.0098
	927.111	100.535	927.111	97.0272
	927.593	100.538	927.593	97.0473
	928.075	100.544	928.075	97.0673
	928.557	100.548	928.557	97.0835
	929.039	100.546	929.039	97.0922
	929.521	100.534	929.521	97.0905
	930.003	100.513	930.003	97.0767
	930.485	100.483	930.485	97.0515
	930.967	100.45	930.967	97.0172
	931.45	100.418	931.45	96.977
	931.932	100.391	931.932	96.9337
	932.414	100.373	932.414	96.8886
	932.896	100.361	932.896	96.8409
	933.378	100.353	933.378	96.7878
	933.86	100.346	933.86	96.7259
	934.342	100.335	934.342	96.653
	934.824	100.321	934.824	96.5691
	935.307	100.305	935.307	96.4776
	935.789	100.292	935.789	96.3842
	936.271	100.287	936.271	96.2953
	936.753	100.292	936.753	96.2162
	937.235	100.309	937.235	96.1497
	937.717	100.334	937.717	96.0955
	938.199	100.364	938.199	96.0509
	938.681	100.391	938.681	96.0125
	939.163	100.411	939.163	95.9777
	939.646	100.421	939.646	95.9459
	940.128	100.421	940.128	95.9184
	940.61	100.413	940.61	95.8979
	941.092	100.4	941.092	95.8869
	941.574	100.384	941.574	95.8867
	942.056	100.369	942.056	95.8974
	942.538	100.356	942.538	95.918
	943.02	100.344	943.02	95.9476
	943.503	100.337	943.503	95.9861
	943.985	100.335	943.985	96.0344
	944.467	100.339	944.467	96.0938
	944.949	100.35	944.949	96.1647
	945.431	100.367	945.431	96.2455
	945.913	100.388	945.913	96.3316
	946.395	100.41	946.395	96.416
	946.877	100.428	946.877	96.4913
	947.359	100.438	947.359	96.5507
	947.842	100.436	947.842	96.5908
	948.324	100.422	948.324	96.6116
	948.806	100.399	948.806	96.6164
	949.288	100.371	949.288	96.6106
	949.77	100.343	949.77	96.5996
	950.252	100.319	950.252	96.5879
	950.734	100.303	950.734	96.5776
	951.216	100.295	951.216	96.5686
	951.698	100.292	951.698	96.559
	952.181	100.292	952.181	96.5466
	952.663	100.293	952.663	96.5291
	953.145	100.291	953.145	96.5052
	953.627	100.287	953.627	96.4743
	954.109	100.281	954.109	96.4369
	954.591	100.275	954.591	96.393
	955.073	100.269	955.073	96.3427
	955.555	100.263	955.555	96.2848
	956.038	100.258	956.038	96.2174
	956.52	100.252	956.52	96.1379
	957.002	100.243	957.002	96.0437
	957.484	100.231	957.484	95.933
	957.966	100.217	957.966	95.8046
	958.448	100.203	958.448	95.6591
	958.93	100.189	958.93	95.4978
	959.412	100.177	959.412	95.3227
	959.894	100.17	959.894	95.1364
	960.377	100.166	960.377	94.9416
	960.859	100.168	960.859	94.7418
	961.341	100.174	961.341	94.5412
	961.823	100.184	961.823	94.3454
	962.305	100.197	962.305	94.1606
	962.787	100.213	962.787	93.9938
	963.269	100.228	963.269	93.8511
	963.751	100.242	963.751	93.7378
	964.234	100.252	964.234	93.6571
	964.716	100.257	964.716	93.6102
	965.198	100.257	965.198	93.5966
	965.68	100.252	965.68	93.614
	966.162	100.245	966.162	93.6594
	966.644	100.239	966.644	93.7293
	967.126	100.236	967.126	93.8202
	967.608	100.236	967.608	93.9281
	968.091	100.24	968.091	94.0487
	968.573	100.246	968.573	94.1771
	969.055	100.251	969.055	94.3083
	969.537	100.254	969.537	94.4378
	970.019	100.253	970.019	94.5623
	970.501	100.25	970.501	94.6806
	970.983	100.247	970.983	94.7935
	971.465	100.245	971.465	94.9032
	971.947	100.246	971.947	95.0122
	972.429	100.251	972.429	95.1222
	972.912	100.261	972.912	95.2334
	973.394	100.273	973.394	95.3446
	973.876	100.287	973.876	95.4537
	974.358	100.301	974.358	95.5583
	974.84	100.313	974.84	95.6567
	975.322	100.324	975.322	95.7479
	975.804	100.333	975.804	95.8311
	976.286	100.34	976.286	95.9062
	976.769	100.347	976.769	95.9725
	977.251	100.353	977.251	96.0297
	977.733	100.358	977.733	96.0777
	978.215	100.365	978.215	96.1171
	978.697	100.372	978.697	96.1493
	979.179	100.383	979.179	96.1758
	979.661	100.397	979.661	96.1981
	980.143	100.414	980.143	96.2161
	980.625	100.434	980.625	96.2288
	981.108	100.454	981.108	96.2336
	981.59	100.472	981.59	96.2276
	982.072	100.486	982.072	96.2086
	982.554	100.493	982.554	96.1759
	983.036	100.494	983.036	96.1311
	983.518	100.491	983.518	96.0771
	984	100.486	984	96.018
	984.482	100.484	984.482	95.9576
	984.965	100.486	984.965	95.8984
	985.447	100.494	985.447	95.8409
	985.929	100.506	985.929	95.7836
	986.411	100.521	986.411	95.7238
	986.893	100.534	986.893	95.6585
	987.375	100.544	987.375	95.5857
	987.857	100.549	987.857	95.5053
	988.339	100.549	988.339	95.4194
	988.822	100.548	988.822	95.3321
	989.304	100.548	989.304	95.2486
	989.786	100.552	989.786	95.174
	990.268	100.562	990.268	95.1122
	990.75	100.577	990.75	95.0657
	991.232	100.594	991.232	95.0346
	991.714	100.611	991.714	95.0181
	992.196	100.625	992.196	95.0146
	992.678	100.633	992.678	95.0227
	993.16	100.634	993.16	95.0417
	993.643	100.63	993.643	95.0716
	994.125	100.623	994.125	95.1123
	994.607	100.613	994.607	95.1637
	995.089	100.603	995.089	95.2243
	995.571	100.594	995.571	95.2917
	996.053	100.587	996.053	95.3621
	996.535	100.583	996.535	95.4319
	997.018	100.582	997.018	95.4976
	997.5	100.583	997.5	95.5572
	997.982	100.587	997.982	95.6103
	998.464	100.593	998.464	95.6579
	998.946	100.601	998.946	95.7019
	999.428	100.61	999.428	95.7445
	999.91	100.621	999.91	95.7874
	1000.39	100.635	1000.39	95.8317
	1000.87	100.65	1000.87	95.8777
	1001.36	100.667	1001.36	95.9242
	1001.84	100.684	1001.84	95.9692
	1002.32	100.699	1002.32	96.0102
	1002.8	100.71	1002.8	96.0445
	1003.28	100.715	1003.28	96.07
	1003.77	100.713	1003.77	96.0856
	1004.25	100.706	1004.25	96.0924
	1004.73	100.697	1004.73	96.0924
	1005.21	100.686	1005.21	96.0885
	1005.7	100.677	1005.7	96.0832
	1006.18	100.67	1006.18	96.0774
	1006.66	100.665	1006.66	96.0703
	1007.14	100.658	1007.14	96.0595
	1007.62	100.649	1007.62	96.0422
	1008.11	100.636	1008.11	96.0164
	1008.59	100.619	1008.59	95.9814
	1009.07	100.6	1009.07	95.9387
	1009.55	100.58	1009.55	95.8904
	1010.03	100.562	1010.03	95.839
	1010.52	100.545	1010.52	95.7863
	1011	100.53	1011	95.7333
	1011.48	100.517	1011.48	95.6805
	1011.96	100.506	1011.96	95.6285
	1012.45	100.498	1012.45	95.5787
	1012.93	100.494	1012.93	95.5328
	1013.41	100.493	1013.41	95.4926
	1013.89	100.494	1013.89	95.4585
	1014.37	100.497	1014.37	95.4293
	1014.86	100.497	1014.86	95.4026
	1015.34	100.495	1015.34	95.3748
	1015.82	100.488	1015.82	95.3433
	1016.3	100.478	1016.3	95.3072
	1016.78	100.469	1016.78	95.2676
	1017.27	100.462	1017.27	95.2264
	1017.75	100.46	1017.75	95.1855
	1018.23	100.461	1018.23	95.1449
	1018.71	100.463	1018.71	95.1024
	1019.2	100.462	1019.2	95.0542
	1019.68	100.454	1019.68	94.9963
	1020.16	100.435	1020.16	94.9263
	1020.64	100.407	1020.64	94.8439
	1021.12	100.373	1021.12	94.7513
	1021.61	100.334	1021.61	94.6519
	1022.09	100.296	1022.09	94.5486
	1022.57	100.261	1022.57	94.4428
	1023.05	100.23	1023.05	94.3348
	1023.53	100.202	1023.53	94.2239
	1024.02	100.178	1024.02	94.11
	1024.5	100.157	1024.5	93.9945
	1024.98	100.139	1024.98	93.8798
	1025.46	100.124	1025.46	93.7685
	1025.94	100.109	1025.94	93.6625
	1026.43	100.092	1026.43	93.5613
	1026.91	100.069	1026.91	93.4627
	1027.39	100.037	1027.39	93.3637
	1027.87	99.9966	1027.87	93.2625
	1028.36	99.9505	1028.36	93.1595
	1028.84	99.9045	1028.84	93.0583
	1029.32	99.8658	1029.32	92.9636
	1029.8	99.8404	1029.8	92.8799
	1030.28	99.8312	1030.28	92.8088
	1030.77	99.8364	1030.77	92.7479
	1031.25	99.85	1031.25	92.6909
	1031.73	99.8638	1031.73	92.6298
	1032.21	99.8694	1032.21	92.5574
	1032.69	99.861	1032.69	92.4695
	1033.18	99.8366	1033.18	92.3664
	1033.66	99.798	1033.66	92.2519
	1034.14	99.7497	1034.14	92.1319
	1034.62	99.697	1034.62	92.0123
	1035.11	99.6447	1035.11	91.8969
	1035.59	99.5956	1035.59	91.787
	1036.07	99.551	1036.07	91.6819
	1036.55	99.5101	1036.55	91.5792
	1037.03	99.4712	1037.03	91.4763
	1037.52	99.4321	1037.52	91.3708
	1038	99.3907	1038	91.2607
	1038.48	99.3452	1038.48	91.1442
	1038.96	99.295	1038.96	91.0204
	1039.44	99.2402	1039.44	90.8886
	1039.93	99.1824	1039.93	90.7499
	1040.41	99.1245	1040.41	90.6067
	1040.89	99.0699	1040.89	90.4625
	1041.37	99.0219	1041.37	90.3218
	1041.85	98.9831	1041.85	90.1882
	1042.34	98.9545	1042.34	90.0637
	1042.82	98.9359	1042.82	89.9488
	1043.3	98.9255	1043.3	89.8418
	1043.78	98.9211	1043.78	89.7404
	1044.27	98.9208	1044.27	89.6426
	1044.75	98.9227	1044.75	89.5466
	1045.23	98.9252	1045.23	89.4514
	1045.71	98.9266	1045.71	89.356
	1046.19	98.925	1046.19	89.2587
	1046.68	98.9177	1046.68	89.157
	1047.16	98.9025	1047.16	89.0484
	1047.64	98.8778	1047.64	88.931
	1048.12	98.8435	1048.12	88.805
	1048.6	98.8012	1048.6	88.6732
	1049.09	98.7538	1049.09	88.5402
	1049.57	98.7049	1049.57	88.4115
	1050.05	98.6579	1050.05	88.2919
	1050.53	98.6154	1050.53	88.1843
	1051.02	98.5784	1051.02	88.0889
	1051.5	98.5469	1051.5	88.0036
	1051.98	98.5194	1051.98	87.925
	1052.46	98.494	1052.46	87.849
	1052.94	98.4681	1052.94	87.7713
	1053.42	98.4388	1053.42	87.688
	1053.91	98.4035	1053.91	87.5954
	1054.39	98.3604	1054.39	87.4905
	1054.87	98.3088	1054.87	87.3717
	1055.35	98.2502	1055.35	87.2396
	1055.84	98.1878	1055.84	87.0972
	1056.32	98.1259	1056.32	86.9497
	1056.8	98.0687	1056.8	86.8028
	1057.28	98.019	1057.28	86.661
	1057.76	97.9774	1057.76	86.5261
	1058.25	97.942	1058.25	86.3966
	1058.73	97.9095	1058.73	86.2685
	1059.21	97.8768	1059.21	86.1376
	1059.69	97.8421	1059.69	86.0011
	1060.17	97.8056	1060.17	85.8599
	1060.66	97.7697	1060.66	85.7176
	1061.14	97.7371	1061.14	85.5796
	1061.62	97.7101	1061.62	85.4502
	1062.1	97.689	1062.1	85.3314
	1062.59	97.6726	1062.59	85.222
	1063.07	97.6586	1063.07	85.1184
	1063.55	97.6448	1063.55	85.0169
	1064.03	97.6306	1064.03	84.9155
	1064.51	97.6168	1064.51	84.8143
	1065	97.605	1065	84.7153
	1065.48	97.5966	1065.48	84.6201
	1065.96	97.5917	1065.96	84.529
	1066.44	97.5885	1066.44	84.4396
	1066.92	97.5848	1066.92	84.3481
	1067.41	97.5784	1067.41	84.2507
	1067.89	97.5683	1067.89	84.1453
	1068.37	97.5557	1068.37	84.0325
	1068.85	97.5426	1068.85	83.9149
	1069.34	97.5312	1069.34	83.7952
	1069.82	97.5219	1069.82	83.6744
	1070.3	97.5131	1070.3	83.5512
	1070.78	97.5014	1070.78	83.4223
	1071.26	97.4829	1071.26	83.2844
	1071.75	97.4549	1071.75	83.1359
	1072.23	97.417	1072.23	82.9789
	1072.71	97.3713	1072.71	82.8184
	1073.19	97.322	1073.19	82.661
	1073.67	97.2734	1073.67	82.5125
	1074.16	97.2291	1074.16	82.376
	1074.64	97.1909	1074.64	82.2517
	1075.12	97.1589	1075.12	82.1377
	1075.6	97.1321	1075.6	82.0317
	1076.09	97.1094	1076.09	81.9321
	1076.57	97.0902	1076.57	81.8388
	1077.05	97.074	1077.05	81.7525
	1077.53	97.0606	1077.53	81.6728
	1078.01	97.0491	1078.01	81.5983
	1078.49	97.0381	1078.49	81.5258
	1078.98	97.026	1078.98	81.4517
	1079.46	97.0117	1079.46	81.3737
	1079.94	96.9943	1079.94	81.2909
	1080.42	96.9745	1080.42	81.2047
	1080.91	96.9528	1080.91	81.1171
	1081.39	96.9302	1081.39	81.0298
	1081.87	96.9068	1081.87	80.9428
	1082.35	96.882	1082.35	80.8548
	1082.83	96.8547	1082.83	80.7643
	1083.32	96.8244	1083.32	80.6703
	1083.8	96.7914	1083.8	80.5741
	1084.28	96.7574	1084.28	80.4784
	1084.76	96.7252	1084.76	80.3866
	1085.24	96.698	1085.24	80.3011
	1085.73	96.6784	1085.73	80.2224
	1086.21	96.6678	1086.21	80.1487
	1086.69	96.6657	1086.69	80.077
	1087.17	96.6702	1087.17	80.0044
	1087.65	96.6779	1087.65	79.9289
	1088.14	96.6847	1088.14	79.8495
	1088.62	96.6866	1088.62	79.7662
	1089.1	96.6802	1089.1	79.6786
	1089.58	96.6639	1089.58	79.5867
	1090.07	96.638	1090.07	79.4903
	1090.55	96.6051	1090.55	79.3908
	1091.03	96.5701	1091.03	79.2916
	1091.51	96.5384	1091.51	79.1979
	1091.99	96.5154	1091.99	79.1154
	1092.48	96.5041	1092.48	79.0482
	1092.96	96.5048	1092.96	78.9969
	1093.44	96.5142	1093.44	78.9585
	1093.92	96.5272	1093.92	78.927
	1094.4	96.5378	1094.4	78.8957
	1094.89	96.5414	1094.89	78.8603
	1095.37	96.5359	1095.37	78.8201
	1095.85	96.5222	1095.85	78.7781
	1096.33	96.5035	1096.33	78.7393
	1096.82	96.4841	1096.82	78.7084
	1097.3	96.4678	1097.3	78.6883
	1097.78	96.4572	1097.78	78.6795
	1098.26	96.4529	1098.26	78.681
	1098.74	96.4546	1098.74	78.6915
	1099.23	96.4611	1099.23	78.7107
	1099.71	96.4712	1099.71	78.7396
	1100.19	96.4836	1100.19	78.7793
	1100.67	96.4975	1100.67	78.8297
	1101.15	96.5114	1101.15	78.8892
	1101.64	96.5241	1101.64	78.9549
	1102.12	96.5342	1102.12	79.0236
	1102.6	96.541	1102.6	79.0935
	1103.08	96.5446	1103.08	79.1655
	1103.57	96.5458	1103.57	79.242
	1104.05	96.5468	1104.05	79.3268
	1104.53	96.5501	1104.53	79.4232
	1105.01	96.5579	1105.01	79.5328
	1105.49	96.5717	1105.49	79.6561
	1105.98	96.592	1105.98	79.7924
	1106.46	96.6178	1106.46	79.9416
	1106.94	96.6473	1106.94	80.1037
	1107.42	96.6778	1107.42	80.2794
	1107.9	96.7068	1107.9	80.4683
	1108.39	96.7324	1108.39	80.6689
	1108.87	96.7537	1108.87	80.8778
	1109.35	96.7714	1109.35	81.0912
	1109.83	96.7878	1109.83	81.306
	1110.32	96.806	1110.32	81.5206
	1110.8	96.8291	1110.8	81.735
	1111.28	96.8595	1111.28	81.9499
	1111.76	96.8977	1111.76	82.1656
	1112.24	96.9427	1112.24	82.3801
	1112.72	96.9918	1112.72	82.5899
	1113.21	97.042	1113.21	82.7903
	1113.69	97.0904	1113.69	82.9775
	1114.17	97.1357	1114.17	83.1496
	1114.65	97.1777	1114.65	83.3076
	1115.14	97.2172	1115.14	83.4544
	1115.62	97.2552	1115.62	83.5931
	1116.1	97.2927	1116.1	83.7265
	1116.58	97.3296	1116.58	83.8555
	1117.06	97.3655	1117.06	83.9804
	1117.55	97.3997	1117.55	84.1009
	1118.03	97.4316	1118.03	84.2181
	1118.51	97.461	1118.51	84.3339
	1118.99	97.4878	1118.99	84.4515
	1119.47	97.5122	1119.47	84.5738
	1119.96	97.5341	1119.96	84.703
	1120.44	97.5538	1120.44	84.84
	1120.92	97.5717	1120.92	84.9848
	1121.4	97.5884	1121.4	85.1371
	1121.89	97.6051	1121.89	85.2966
	1122.37	97.6229	1122.37	85.4634
	1122.85	97.6426	1122.85	85.6368
	1123.33	97.6641	1123.33	85.8147
	1123.81	97.6869	1123.81	85.9938
	1124.3	97.7101	1124.3	86.1693
	1124.78	97.7333	1124.78	86.337
	1125.26	97.7566	1125.26	86.4941
	1125.74	97.781	1125.74	86.6403
	1126.22	97.8078	1126.22	86.7773
	1126.71	97.8379	1126.71	86.9077
	1127.19	97.8708	1127.19	87.0333
	1127.67	97.9047	1127.67	87.1544
	1128.15	97.9367	1128.15	87.2692
	1128.63	97.9639	1128.63	87.3755
	1129.12	97.9844	1129.12	87.4714
	1129.6	97.9984	1129.6	87.5566
	1130.08	98.0076	1130.08	87.6329
	1130.56	98.0148	1130.56	87.7034
	1131.05	98.0228	1131.05	87.7709
	1131.53	98.0334	1131.53	87.8373
	1132.01	98.0468	1132.01	87.9033
	1132.49	98.0623	1132.49	87.9683
	1132.97	98.0786	1132.97	88.0318
	1133.46	98.0948	1133.46	88.0941
	1133.94	98.1109	1133.94	88.156
	1134.42	98.1274	1134.42	88.2188
	1134.9	98.1448	1134.9	88.2834
	1135.38	98.1634	1135.38	88.3494
	1135.87	98.1829	1135.87	88.4151
	1136.35	98.2023	1136.35	88.4786
	1136.83	98.2206	1136.83	88.5383
	1137.31	98.2374	1137.31	88.5937
	1137.8	98.2529	1137.8	88.6456
	1138.28	98.2678	1138.28	88.6953
	1138.76	98.2825	1138.76	88.744
	1139.24	98.2973	1139.24	88.7916
	1139.72	98.3116	1139.72	88.8372
	1140.21	98.3248	1140.21	88.8795
	1140.69	98.336	1140.69	88.9177
	1141.17	98.3453	1141.17	88.952
	1141.65	98.353	1141.65	88.9836
	1142.13	98.3603	1142.13	89.0141
	1142.62	98.3683	1142.62	89.0446
	1143.1	98.3777	1143.1	89.0749
	1143.58	98.3886	1143.58	89.1041
	1144.06	98.4009	1144.06	89.1311
	1144.55	98.4142	1144.55	89.1553
	1145.03	98.4281	1145.03	89.1777
	1145.51	98.4425	1145.51	89.2004
	1145.99	98.457	1145.99	89.2255
	1146.47	98.4709	1146.47	89.2546
	1146.96	98.4831	1146.96	89.2875
	1147.44	98.4926	1147.44	89.3227
	1147.92	98.4985	1147.92	89.3582
	1148.4	98.5014	1148.4	89.3923
	1148.88	98.5025	1148.88	89.4248
	1149.37	98.5042	1149.37	89.4568
	1149.85	98.5082	1149.85	89.4895
	1150.33	98.5156	1150.33	89.5235
	1150.81	98.5256	1150.81	89.558
	1151.3	98.536	1151.3	89.591
	1151.78	98.5445	1151.78	89.6199
	1152.26	98.5493	1152.26	89.6433
	1152.74	98.5507	1152.74	89.6619
	1153.22	98.5505	1153.22	89.6779
	1153.7	98.552	1153.7	89.6949
	1154.19	98.5581	1154.19	89.7155
	1154.67	98.5702	1154.67	89.7405
	1155.15	98.5876	1155.15	89.7684
	1155.63	98.6077	1155.63	89.7961
	1156.12	98.6266	1156.12	89.8199
	1156.6	98.6411	1156.6	89.8375
	1157.08	98.649	1157.08	89.8479
	1157.56	98.65	1157.56	89.8522
	1158.04	98.6448	1158.04	89.8519
	1158.53	98.6349	1158.53	89.8487
	1159.01	98.6218	1159.01	89.8437
	1159.49	98.6072	1159.49	89.8376
	1159.97	98.5923	1159.97	89.8316
	1160.45	98.5793	1160.45	89.8276
	1160.94	98.5704	1160.94	89.8282
	1161.42	98.5679	1161.42	89.8365
	1161.9	98.573	1161.9	89.8546
	1162.38	98.5858	1162.38	89.8829
	1162.87	98.6041	1162.87	89.92
	1163.35	98.6246	1163.35	89.9629
	1163.83	98.6437	1163.83	90.0087
	1164.31	98.6586	1164.31	90.0556
	1164.79	98.6687	1164.79	90.1029
	1165.28	98.6751	1165.28	90.1518
	1165.76	98.6803	1165.76	90.2033
	1166.24	98.6866	1166.24	90.2578
	1166.72	98.6956	1166.72	90.3147
	1167.2	98.7071	1167.2	90.3721
	1167.69	98.7199	1167.69	90.4278
	1168.17	98.7319	1168.17	90.4803
	1168.65	98.7416	1168.65	90.5289
	1169.13	98.7484	1169.13	90.5741
	1169.62	98.7526	1169.62	90.6163
	1170.1	98.7552	1170.1	90.6562
	1170.58	98.7573	1170.58	90.6936
	1171.06	98.7598	1171.06	90.7282
	1171.54	98.7634	1171.54	90.7602
	1172.03	98.7685	1172.03	90.7903
	1172.51	98.7757	1172.51	90.8201
	1172.99	98.7859	1172.99	90.8512
	1173.47	98.7994	1173.47	90.8848
	1173.95	98.8157	1173.95	90.9203
	1174.44	98.8334	1174.44	90.9561
	1174.92	98.8504	1174.92	90.989
	1175.4	98.8641	1175.4	91.0165
	1175.88	98.8727	1175.88	91.0372
	1176.37	98.876	1176.37	91.0515
	1176.85	98.875	1176.85	91.0616
	1177.33	98.8722	1177.33	91.0707
	1177.81	98.8706	1177.81	91.0818
	1178.29	98.8723	1178.29	91.0965
	1178.78	98.8784	1178.78	91.115
	1179.26	98.8885	1179.26	91.1364
	1179.74	98.901	1179.74	91.1587
	1180.22	98.9137	1180.22	91.1797
	1180.7	98.9246	1180.7	91.1977
	1181.19	98.9324	1181.19	91.211
	1181.67	98.9362	1181.67	91.2184
	1182.15	98.9361	1182.15	91.2189
	1182.63	98.9327	1182.63	91.2125
	1183.12	98.9272	1183.12	91.2
	1183.6	98.9214	1183.6	91.183
	1184.08	98.9174	1184.08	91.1639
	1184.56	98.9174	1184.56	91.1446
	1185.04	98.9227	1185.04	91.1264
	1185.53	98.9339	1185.53	91.1088
	1186.01	98.9499	1186.01	91.0894
	1186.49	98.9684	1186.49	91.0646
	1186.97	98.9866	1186.97	91.0302
	1187.45	99.0018	1187.45	90.9824
	1187.94	99.0122	1187.94	90.9189
	1188.42	99.018	1188.42	90.8387
	1188.9	99.0204	1188.9	90.7425
	1189.38	99.0215	1189.38	90.6325
	1189.86	99.0233	1189.86	90.5122
	1190.35	99.0271	1190.35	90.3866
	1190.83	99.0329	1190.83	90.262
	1191.31	99.0399	1191.31	90.1467
	1191.79	99.0468	1191.79	90.0496
	1192.28	99.0523	1192.28	89.98
	1192.76	99.056	1192.76	89.9455
	1193.24	99.0583	1193.24	89.9509
	1193.72	99.0602	1193.72	89.9973
	1194.2	99.0633	1194.2	90.0817
	1194.68	99.0688	1194.68	90.1979
	1195.17	99.0778	1195.17	90.338
	1195.65	99.0904	1195.65	90.4931
	1196.13	99.1064	1196.13	90.6547
	1196.61	99.1247	1196.61	90.8149
	1197.1	99.1439	1197.1	90.9671
	1197.58	99.1623	1197.58	91.106
	1198.06	99.1784	1198.06	91.2282
	1198.54	99.1909	1198.54	91.3321
	1199.02	99.1992	1199.02	91.4175
	1199.51	99.2033	1199.51	91.4857
	1199.99	99.2035	1199.99	91.5383
	1200.47	99.2007	1200.47	91.577
	1200.95	99.1959	1200.95	91.6033
	1201.43	99.1901	1201.43	91.6187
	1201.92	99.1846	1201.92	91.6249
	1202.4	99.1802	1202.4	91.6239
	1202.88	99.1782	1202.88	91.6182
	1203.36	99.1791	1203.36	91.6103
	1203.85	99.1835	1203.85	91.6022
	1204.33	99.1911	1204.33	91.5948
	1204.81	99.2012	1204.81	91.5879
	1205.29	99.2128	1205.29	91.5804
	1205.77	99.2245	1205.77	91.5709
	1206.26	99.2351	1206.26	91.5587
	1206.74	99.244	1206.74	91.5435
	1207.22	99.251	1207.22	91.5259
	1207.7	99.256	1207.7	91.5071
	1208.18	99.2598	1208.18	91.4878
	1208.67	99.2627	1208.67	91.4687
	1209.15	99.2654	1209.15	91.45
	1209.63	99.2684	1209.63	91.432
	1210.11	99.2725	1210.11	91.4154
	1210.6	99.2783	1210.6	91.4014
	1211.08	99.2861	1211.08	91.3913
	1211.56	99.2959	1211.56	91.386
	1212.04	99.3068	1212.04	91.3852
	1212.52	99.3177	1212.52	91.3877
	1213.01	99.3274	1213.01	91.3913
	1213.49	99.3352	1213.49	91.3938
	1213.97	99.3416	1213.97	91.3937
	1214.45	99.3479	1214.45	91.3908
	1214.93	99.3561	1214.93	91.3855
	1215.42	99.3675	1215.42	91.378
	1215.9	99.3824	1215.9	91.3675
	1216.38	99.3994	1216.38	91.3517
	1216.86	99.4158	1216.86	91.3272
	1217.35	99.4282	1217.35	91.2901
	1217.83	99.4342	1217.83	91.2382
	1218.31	99.4332	1218.31	91.1712
	1218.79	99.427	1218.79	91.0915
	1219.27	99.4188	1219.27	91.0032
	1219.76	99.4127	1219.76	90.9114
	1220.24	99.4119	1220.24	90.8208
	1220.72	99.4177	1220.72	90.7353
	1221.2	99.4298	1221.2	90.6578
	1221.68	99.4459	1221.68	90.5912
	1222.17	99.4637	1222.17	90.5387
	1222.65	99.4808	1222.65	90.5048
	1223.13	99.4964	1223.13	90.4941
	1223.61	99.5101	1223.61	90.511
	1224.09	99.5226	1224.09	90.5581
	1224.58	99.5345	1224.58	90.6355
	1225.06	99.5464	1225.06	90.741
	1225.54	99.5585	1225.54	90.87
	1226.02	99.5711	1226.02	91.0171
	1226.51	99.5846	1226.51	91.1766
	1226.99	99.5997	1226.99	91.343
	1227.47	99.6171	1227.47	91.5111
	1227.95	99.637	1227.95	91.6759
	1228.43	99.6593	1228.43	91.8331
	1228.92	99.6832	1228.92	91.9791
	1229.4	99.7075	1229.4	92.1121
	1229.88	99.7311	1229.88	92.2316
	1230.36	99.7532	1230.36	92.3383
	1230.84	99.7734	1230.84	92.4337
	1231.33	99.7913	1231.33	92.519
	1231.81	99.8066	1231.81	92.5949
	1232.29	99.8185	1232.29	92.6613
	1232.77	99.8264	1232.77	92.7184
	1233.26	99.8303	1233.26	92.7665
	1233.74	99.831	1233.74	92.8074
	1234.22	99.8304	1234.22	92.8437
	1234.7	99.8314	1234.7	92.8789
	1235.18	99.8367	1235.18	92.9156
	1235.66	99.8487	1235.66	92.9555
	1236.15	99.8677	1236.15	92.9986
	1236.63	99.8926	1236.63	93.0434
	1237.11	99.9207	1237.11	93.0876
	1237.59	99.9491	1237.59	93.129
	1238.08	99.975	1238.08	93.1658
	1238.56	99.9972	1238.56	93.1971
	1239.04	100.015	1239.04	93.2231
	1239.52	100.031	1239.52	93.2441
	1240	100.045	1240	93.261
	1240.49	100.059	1240.49	93.275
	1240.97	100.074	1240.97	93.2875
	1241.45	100.091	1241.45	93.3001
	1241.93	100.109	1241.93	93.3146
	1242.41	100.129	1242.41	93.3324
	1242.9	100.151	1242.9	93.3542
	1243.38	100.175	1243.38	93.3795
	1243.86	100.201	1243.86	93.4071
	1244.34	100.227	1244.34	93.4353
	1244.83	100.252	1244.83	93.4626
	1245.31	100.276	1245.31	93.488
	1245.79	100.297	1245.79	93.5116
	1246.27	100.316	1246.27	93.5337
	1246.75	100.332	1246.75	93.555
	1247.24	100.344	1247.24	93.576
	1247.72	100.353	1247.72	93.5966
	1248.2	100.358	1248.2	93.6169
	1248.68	100.36	1248.68	93.6372
	1249.16	100.359	1249.16	93.6587
	1249.65	100.358	1249.65	93.6835
	1250.13	100.36	1250.13	93.714
	1250.61	100.366	1250.61	93.7526
	1251.09	100.38	1251.09	93.8002
	1251.58	100.402	1251.58	93.8561
	1252.06	100.431	1252.06	93.9179
	1252.54	100.464	1252.54	93.982
	1253.02	100.498	1253.02	94.0445
	1253.5	100.528	1253.5	94.1017
	1253.99	100.555	1253.99	94.1514
	1254.47	100.576	1254.47	94.1922
	1254.95	100.594	1254.95	94.2237
	1255.43	100.611	1255.43	94.246
	1255.91	100.627	1255.91	94.2588
	1256.4	100.643	1256.4	94.2617
	1256.88	100.656	1256.88	94.2541
	1257.36	100.666	1257.36	94.2354
	1257.84	100.671	1257.84	94.2063
	1258.33	100.673	1258.33	94.1688
	1258.81	100.671	1258.81	94.1267
	1259.29	100.67	1259.29	94.0848
	1259.77	100.673	1259.77	94.0487
	1260.25	100.681	1260.25	94.0231
	1260.73	100.693	1260.73	94.0114
	1261.22	100.709	1261.22	94.0149
	1261.7	100.725	1261.7	94.0334
	1262.18	100.74	1262.18	94.0655
	1262.66	100.753	1262.66	94.1098
	1263.15	100.763	1263.15	94.165
	1263.63	100.774	1263.63	94.2306
	1264.11	100.785	1264.11	94.3055
	1264.59	100.799	1264.59	94.3884
	1265.07	100.814	1265.07	94.4764
	1265.56	100.829	1265.56	94.5657
	1266.04	100.843	1266.04	94.6519
	1266.52	100.852	1266.52	94.7313
	1267	100.858	1267	94.802
	1267.48	100.861	1267.48	94.8646
	1267.97	100.864	1267.97	94.9214
	1268.45	100.869	1268.45	94.9757
	1268.93	100.879	1268.93	95.03
	1269.41	100.892	1269.41	95.085
	1269.9	100.908	1269.9	95.1394
	1270.38	100.924	1270.38	95.1906
	1270.86	100.939	1270.86	95.2358
	1271.34	100.95	1271.34	95.2729
	1271.82	100.956	1271.82	95.3013
	1272.31	100.96	1272.31	95.3216
	1272.79	100.961	1272.79	95.3341
	1273.27	100.96	1273.27	95.3387
	1273.75	100.958	1273.75	95.3342
	1274.23	100.955	1274.23	95.3186
	1274.72	100.95	1274.72	95.2907
	1275.2	100.943	1275.2	95.2506
	1275.68	100.937	1275.68	95.2003
	1276.16	100.932	1276.16	95.1436
	1276.64	100.93	1276.64	95.0844
	1277.13	100.932	1277.13	95.0261
	1277.61	100.938	1277.61	94.9708
	1278.09	100.946	1278.09	94.919
	1278.57	100.953	1278.57	94.8708
	1279.06	100.96	1279.06	94.8263
	1279.54	100.964	1279.54	94.7865
	1280.02	100.967	1280.02	94.7533
	1280.5	100.969	1280.5	94.728
	1280.98	100.972	1280.98	94.711
	1281.47	100.974	1281.47	94.7004
	1281.95	100.975	1281.95	94.6928
	1282.43	100.973	1282.43	94.684
	1282.91	100.966	1282.91	94.6711
	1283.39	100.955	1283.39	94.6535
	1283.88	100.94	1283.88	94.6337
	1284.36	100.927	1284.36	94.6164
	1284.84	100.919	1284.84	94.6069
	1285.32	100.92	1285.32	94.6092
	1285.81	100.931	1285.81	94.6246
	1286.29	100.949	1286.29	94.6513
	1286.77	100.972	1286.77	94.685
	1287.25	100.992	1287.25	94.7203
	1287.73	101.006	1287.73	94.7521
	1288.22	101.011	1288.22	94.7767
	1288.7	101.006	1288.7	94.7919
	1289.18	100.993	1289.18	94.7969
	1289.66	100.976	1289.66	94.7915
	1290.14	100.959	1290.14	94.7765
	1290.63	100.945	1290.63	94.7532
	1291.11	100.936	1291.11	94.7236
	1291.59	100.934	1291.59	94.6906
	1292.07	100.939	1292.07	94.6576
	1292.56	100.951	1292.56	94.6279
	1293.04	100.97	1293.04	94.6036
	1293.52	100.993	1293.52	94.5856
	1294	101.018	1294	94.5728
	1294.48	101.042	1294.48	94.5632
	1294.97	101.064	1294.97	94.5542
	1295.45	101.082	1295.45	94.5434
	1295.93	101.094	1295.93	94.5294
	1296.41	101.102	1296.41	94.5117
	1296.89	101.107	1296.89	94.4905
	1297.38	101.111	1297.38	94.4665
	1297.86	101.117	1297.86	94.4404
	1298.34	101.123	1298.34	94.4134
	1298.82	101.131	1298.82	94.3867
	1299.31	101.138	1299.31	94.3619
	1299.79	101.143	1299.79	94.3406
	1300.27	101.146	1300.27	94.3243
	1300.75	101.146	1300.75	94.3139
	1301.23	101.144	1301.23	94.3097
	1301.71	101.14	1301.71	94.3113
	1302.2	101.135	1302.2	94.3178
	1302.68	101.13	1302.68	94.3285
	1303.16	101.126	1303.16	94.343
	1303.64	101.123	1303.64	94.3612
	1304.13	101.122	1304.13	94.3828
	1304.61	101.123	1304.61	94.407
	1305.09	101.127	1305.09	94.4324
	1305.57	101.135	1305.57	94.4568
	1306.05	101.143	1306.05	94.4777
	1306.54	101.15	1306.54	94.4933
	1307.02	101.154	1307.02	94.5023
	1307.5	101.153	1307.5	94.5047
	1307.98	101.147	1307.98	94.5017
	1308.46	101.136	1308.46	94.4952
	1308.95	101.126	1308.95	94.4871
	1309.43	101.117	1309.43	94.4794
	1309.91	101.112	1309.91	94.4733
	1310.39	101.113	1310.39	94.4695
	1310.88	101.118	1310.88	94.4679
	1311.36	101.126	1311.36	94.4685
	1311.84	101.132	1311.84	94.4707
	1312.32	101.136	1312.32	94.4743
	1312.8	101.137	1312.8	94.4792
	1313.29	101.133	1313.29	94.4854
	1313.77	101.127	1313.77	94.4935
	1314.25	101.121	1314.25	94.504
	1314.73	101.114	1314.73	94.5169
	1315.21	101.108	1315.21	94.5322
	1315.7	101.103	1315.7	94.5495
	1316.18	101.098	1316.18	94.5683
	1316.66	101.093	1316.66	94.5886
	1317.14	101.09	1317.14	94.6111
	1317.62	101.089	1317.62	94.6372
	1318.11	101.091	1318.11	94.6687
	1318.59	101.098	1318.59	94.7069
	1319.07	101.108	1319.07	94.7517
	1319.55	101.12	1319.55	94.801
	1320.04	101.134	1320.04	94.851
	1320.52	101.146	1320.52	94.8978
	1321	101.155	1321	94.9377
	1321.48	101.161	1321.48	94.9692
	1321.96	101.164	1321.96	94.9928
	1322.45	101.165	1322.45	95.0104
	1322.93	101.165	1322.93	95.0246
	1323.41	101.165	1323.41	95.0373
	1323.89	101.165	1323.89	95.0492
	1324.38	101.165	1324.38	95.0596
	1324.86	101.164	1324.86	95.0672
	1325.34	101.162	1325.34	95.071
	1325.82	101.157	1325.82	95.0707
	1326.3	101.151	1326.3	95.0673
	1326.79	101.143	1326.79	95.0621
	1327.27	101.135	1327.27	95.0567
	1327.75	101.127	1327.75	95.0519
	1328.23	101.121	1328.23	95.0474
	1328.71	101.117	1328.71	95.0425
	1329.2	101.114	1329.2	95.0361
	1329.68	101.112	1329.68	95.0275
	1330.16	101.111	1330.16	95.0169
	1330.64	101.111	1330.64	95.0047
	1331.12	101.112	1331.12	94.9914
	1331.61	101.115	1331.61	94.9772
	1332.09	101.12	1332.09	94.9618
	1332.57	101.126	1332.57	94.9447
	1333.05	101.134	1333.05	94.9254
	1333.54	101.14	1333.54	94.9039
	1334.02	101.144	1334.02	94.8807
	1334.5	101.144	1334.5	94.8567
	1334.98	101.14	1334.98	94.8327
	1335.46	101.132	1335.46	94.8092
	1335.95	101.121	1335.95	94.7862
	1336.43	101.108	1336.43	94.7635
	1336.91	101.095	1336.91	94.7407
	1337.39	101.082	1337.39	94.7181
	1337.87	101.069	1337.87	94.6971
	1338.36	101.058	1338.36	94.6804
	1338.84	101.051	1338.84	94.6711
	1339.32	101.048	1339.32	94.6727
	1339.8	101.052	1339.8	94.6871
	1340.29	101.065	1340.29	94.7148
	1340.77	101.087	1340.77	94.7544
	1341.25	101.114	1341.25	94.8028
	1341.73	101.145	1341.73	94.8564
	1342.21	101.175	1342.21	94.9113
	1342.69	101.199	1342.69	94.9635
	1343.18	101.215	1343.18	95.0095
	1343.66	101.222	1343.66	95.0466
	1344.14	101.219	1344.14	95.0736
	1344.62	101.208	1344.62	95.0911
	1345.11	101.194	1345.11	95.1013
	1345.59	101.178	1345.59	95.1076
	1346.07	101.164	1346.07	95.1129
	1346.55	101.153	1346.55	95.1191
	1347.03	101.147	1347.03	95.1262
	1347.52	101.143	1347.52	95.1334
	1348	101.142	1348	95.139
	1348.48	101.143	1348.48	95.1422
	1348.96	101.144	1348.96	95.1428
	1349.44	101.144	1349.44	95.1416
	1349.93	101.144	1349.93	95.1399
	1350.41	101.142	1350.41	95.1384
	1350.89	101.137	1350.89	95.1377
	1351.37	101.131	1351.37	95.1377
	1351.86	101.122	1351.86	95.1389
	1352.34	101.114	1352.34	95.1423
	1352.82	101.107	1352.82	95.1498
	1353.3	101.103	1353.3	95.1639
	1353.78	101.105	1353.78	95.1865
	1354.27	101.112	1354.27	95.218
	1354.75	101.123	1354.75	95.2569
	1355.23	101.135	1355.23	95.3001
	1355.71	101.148	1355.71	95.3437
	1356.19	101.157	1356.19	95.3845
	1356.68	101.162	1356.68	95.4207
	1357.16	101.161	1357.16	95.4516
	1357.64	101.156	1357.64	95.4773
	1358.12	101.146	1358.12	95.4979
	1358.61	101.133	1358.61	95.5129
	1359.09	101.118	1359.09	95.5212
	1359.57	101.102	1359.57	95.5223
	1360.05	101.088	1360.05	95.5162
	1360.53	101.076	1360.53	95.5051
	1361.02	101.07	1361.02	95.4922
	1361.5	101.07	1361.5	95.4816
	1361.98	101.078	1361.98	95.4766
	1362.46	101.092	1362.46	95.478
[truncated: 5,471 more rows]

## Sheet: Fig. 3
	Fig. 3a							Fig. 3b
	Size (nm)	xEr±	Temperature (°C)	yEr±				Size (nm)	Temperature (°C)	Temperature (°C)
	1.4	0.1	180	5				6 to 8	180	210
	5.3	0.4	210	5				2 to 4	200	300
	6.3	0.5	220	5				15	200	300
	10	0.9	250	5
	Size (nm)	xEr±	Temperature (°C)	yEr±
	1.4	0.1	160	1
	2.4	0.2	170	1
	5.3	0.4	180	1
	10	0.9	200	1

## Sheet: Supplementary Fig. 1
Supplementary Fig. 1		1000	0.13749	1000	0.139901
		999	0.132996	999	0.139295
C, E: X axis		998	0.137645	998	0.135911
D, F: Y axis		997	0.139629	997	0.142218
		996	0.140043	996	0.141025
		995	0.140277	995	0.1426
		994	0.140058	994	0.143293
		993	0.141095	993	0.142753
		992	0.141187	992	0.141893
		991	0.140899	991	0.143852
		990	0.143363	990	0.144983
		989	0.138769	989	0.142668
		988	0.146035	988	0.145747
		987	0.144712	987	0.14706
		986	0.140912	986	0.147231
		985	0.146785	985	0.151962
		984	0.144587	984	0.149943
		983	0.145197	983	0.150725
		982	0.14833	982	0.150374
		981	0.14864	981	0.151583
		980	0.149763	980	0.151903
		979	0.149978	979	0.151228
		978	0.150863	978	0.153477
		977	0.150752	977	0.153274
		976	0.149819	976	0.15527
		975	0.152683	975	0.159966
		974	0.15501	974	0.157936
		973	0.155332	973	0.160924
		972	0.156465	972	0.158282
		971	0.155748	971	0.161762
		970	0.156781	970	0.161197
		969	0.160189	969	0.1628
		968	0.162201	968	0.165008
		967	0.160082	967	0.162033
		966	0.161867	966	0.166527
		965	0.159364	965	0.161315
		964	0.163955	964	0.166798
		963	0.1641	963	0.164666
		962	0.161278	962	0.167553
		961	0.1615	961	0.164355
		960	0.164749	960	0.167308
		959	0.167356	959	0.1718
		958	0.166495	958	0.170011
		957	0.163583	957	0.169622
		956	0.167472	956	0.17431
		955	0.17114	955	0.172674
		954	0.170824	954	0.175532
		953	0.171836	953	0.176596
		952	0.172209	952	0.176355
		951	0.174565	951	0.177837
		950	0.173053	950	0.177257
		949	0.177473	949	0.182334
		948	0.175163	948	0.184352
		947	0.175121	947	0.181823
		946	0.178273	946	0.184912
		945	0.179474	945	0.184276
		944	0.183245	944	0.188705
		943	0.181537	943	0.186557
		942	0.185277	942	0.189335
		941	0.185585	941	0.192797
		940	0.18913	940	0.192823
		939	0.188926	939	0.194684
		938	0.189813	938	0.197114
		937	0.189863	937	0.196618
		936	0.19208	936	0.202143
		935	0.194499	935	0.200576
		934	0.200271	934	0.208897
		933	0.199012	933	0.203479
		932	0.196715	932	0.205181
		931	0.206391	931	0.206429
		930	0.204325	930	0.209116
		929	0.205922	929	0.211085
		928	0.204103	928	0.211637
		927	0.206927	927	0.212592
		926	0.20921	926	0.219795
		925	0.212154	925	0.222489
		924	0.216584	924	0.220788
		923	0.215357	923	0.225438
		922	0.221531	922	0.228631
		921	0.221772	921	0.229863
		920	0.22462	920	0.230765
		919	0.226428	919	0.23427
		918	0.228852	918	0.236703
		917	0.231344	917	0.238699
		916	0.235572	916	0.240903
		915	0.238671	915	0.244442
		914	0.236721	914	0.248445
		913	0.243968	913	0.25202
		912	0.244797	912	0.255276
		911	0.249033	911	0.254055
		910	0.250855	910	0.259766
		909	0.253017	909	0.263462
		908	0.256185	908	0.264673
		907	0.260958	907	0.271968
		906	0.264551	906	0.273171
		905	0.267526	905	0.276107
		904	0.271096	904	0.282006
		903	0.274579	903	0.282973
		902	0.278502	902	0.286215
		901	0.282813	901	0.289356
		900	0.28602	900	0.297214
		899	0.291116	899	0.303371
		898	0.295627	898	0.304101
		897	0.30057	897	0.308354
		896	0.303178	896	0.312323
		895	0.307244	895	0.317408
		894	0.314101	894	0.323055
		893	0.312083	893	0.322928
		892	0.320626	892	0.328347
		891	0.32084	891	0.333118
		890	0.325065	890	0.335493
		889	0.336357	889	0.343259
		888	0.339378	888	0.347098
		887	0.342698	887	0.350149
		886	0.346844	886	0.356908
		885	0.348941	885	0.358522
		884	0.354287	884	0.366262
		883	0.358483	883	0.369319
		882	0.36255	882	0.372615
		881	0.367376	881	0.377027
		880	0.372166	880	0.376629
		879	0.377878	879	0.386718
		878	0.376226	878	0.389671
		877	0.379525	877	0.388836
		876	0.388084	876	0.394861
		875	0.391212	875	0.397973
		874	0.393257	874	0.407724
		873	0.391968	873	0.406375
		872	0.398031	872	0.408183
		871	0.398222	871	0.411252
		870	0.401056	870	0.412539
		869	0.40925	869	0.414514
		868	0.399186	868	0.413617
		867	0.411995	867	0.424665
		866	0.417931	866	0.421165
		865	0.40838	865	0.414587
		864	0.416286	864	0.418168
		863	0.416194	863	0.422104
		862	0.413989	862	0.421715
		861	0.417753	861	0.429098
		860	0.415842	860	0.420333
		859	0.407244	859	0.426837
		858	0.414309	858	0.417395
		857	0.411544	857	0.417176
		856	0.40539	856	0.415567
		855	0.409196	855	0.418606
		854	0.406298	854	0.408193
		853	0.400546	853	0.409089
		852	0.401536	852	0.410261
		851	0.400575	851	0.407237
		850	0.39389	850	0.411067
		849	0.392041	849	0.40592
		848	0.388298	848	0.398562
		847	0.381536	847	0.385862
		846	0.383525	846	0.387258
		845	0.373071	845	0.384866
		844	0.368421	844	0.376507
		843	0.370106	843	0.373302
		842	0.363847	842	0.364811
		841	0.359646	841	0.368716
		840	0.353526	840	0.353977
		839	0.34761	839	0.353655
		838	0.338419	838	0.349162
		837	0.339337	837	0.343681
		836	0.332734	836	0.337668
		835	0.329478	835	0.334657
		834	0.323326	834	0.330849
		833	0.320479	833	0.324066
		832	0.314604	832	0.318468
		831	0.305159	831	0.31207
		830	0.304272	830	0.310587
		829	0.298526	829	0.304275
		828	0.29139	828	0.296884
		827	0.286673	827	0.294408
		826	0.281548	826	0.286714
		825	0.27856	825	0.283898
		824	0.271879	824	0.278192
		823	0.268248	823	0.274203
		822	0.265454	822	0.269547
		821	0.256453	821	0.262752
		820	0.258066	820	0.262421
		819	0.249819	819	0.25539
		818	0.244233	818	0.246125
		817	0.242357	817	0.245742
		816	0.235568	816	0.240613
		815	0.232035	815	0.23728
		814	0.225723	814	0.231631
		813	0.224377	813	0.234169
		812	0.221231	812	0.228397
		811	0.213743	811	0.223517
		810	0.211515	810	0.222169
		809	0.209656	809	0.215777
		808	0.20884	808	0.214271
		807	0.203893	807	0.206787
		806	0.20519	806	0.210266
		805	0.195615	805	0.19881
		804	0.195539	804	0.19879
		803	0.190612	803	0.195761
		802	0.190243	802	0.194411
		801	0.187556	801	0.191561
		800	0.179645	800	0.183738
		799	0.180252	799	0.183327
		798	0.181124	798	0.185718
		797	0.173968	797	0.181251
		796	0.169698	796	0.179085
		795	0.170009	795	0.17205
		794	0.16685	794	0.165974
		793	0.166536	793	0.169711
		792	0.163461	792	0.169904
		791	0.1585	791	0.166162
		790	0.158177	790	0.169054
		789	0.154886	789	0.157651
		788	0.154099	788	0.160226
		787	0.148122	787	0.152737
		786	0.143913	786	0.154021
		785	0.144533	785	0.152735
		784	0.146864	784	0.149433
		783	0.135626	783	0.144091
		782	0.138052	782	0.143846
		781	0.140872	781	0.143286
		780	0.137506	780	0.139342
		779	0.135697	779	0.139756
		778	0.133103	778	0.13533
		777	0.132186	777	0.136639
		776	0.126197	776	0.134945
		775	0.128369	775	0.133615
		774	0.126289	774	0.129582
		773	0.122654	773	0.124629
		772	0.119396	772	0.125048
		771	0.116489	771	0.121133
		770	0.116924	770	0.121718
		769	0.116225	769	0.118868
		768	0.112356	768	0.114684
		767	0.10886	767	0.11238
		766	0.110452	766	0.114008
		765	0.108501	765	0.109947
		764	0.106808	764	0.109012
		763	0.10532	763	0.110931
		762	0.105219	762	0.106626
		761	0.102841	761	0.108513
		760	0.10328	760	0.108278
		759	0.098316	759	0.10167
		758	0.101046	758	0.101806
		757	0.098282	757	0.098449
		756	0.096018	756	0.09602
		755	0.095545	755	0.096315
		754	0.095115	754	0.097842
		753	0.091297	753	0.092165
		752	0.0908	752	0.094135
		751	0.088522	751	0.092156
		750	0.086398	750	0.086389
		749	0.085977	749	0.090804
		748	0.084986	748	0.087117
		747	0.081657	747	0.085899
		746	0.081275	746	0.083909
		745	0.084457	745	0.084458
		744	0.079527	744	0.082076
		743	0.079713	743	0.08456
		742	0.075954	742	0.077558
		741	0.077307	741	0.080062
		740	0.073898	740	0.078579
		739	0.075447	739	0.078155
		738	0.076334	738	0.079961
		737	0.073821	737	0.078277
		736	0.076688	736	0.076381
		735	0.069348	735	0.074966
		734	0.073088	734	0.074374
		733	0.07356	733	0.074392
		732	0.070327	732	0.073833
		731	0.068029	731	0.073733
		730	0.07027	730	0.072424
		729	0.068546	729	0.068661
		728	0.068544	728	0.070181
		727	0.067028	727	0.06833
		726	0.064874	726	0.068733
		725	0.067401	725	0.065828
		724	0.066465	724	0.067746
		723	0.066102	723	0.067942
		722	0.065284	722	0.065784
		721	0.066041	721	0.068376
		720	0.064814	720	0.066777
		719	0.065023	719	0.068182
		718	0.063643	718	0.064608
		717	0.063047	717	0.064889
		716	0.063482	716	0.06498
		715	0.061864	715	0.064904
		714	0.063431	714	0.065693
		713	0.064849	713	0.065775
		712	0.063149	712	0.066118
		711	0.059518	711	0.062827
		710	0.061678	710	0.062195
		709	0.060869	709	0.063755
		708	0.060246	708	0.06361
		707	0.062084	707	0.063954
		706	0.061959	706	0.063482
		705	0.061985	705	0.062978
		704	0.061267	704	0.062232
		703	0.06248	703	0.063634
		702	0.060455	702	0.061325
		701	0.060227	701	0.062014
		700	0.060921	700	0.062223
		699	0.060764	699	0.062966
		698	0.060567	698	0.06283
		697	0.061123	697	0.062768
		696	0.061435	696	0.062683
		695	0.061866	695	0.062837
		694	0.063133	694	0.063732
		693	0.06272	693	0.06401
		692	0.06064	692	0.061282
		691	0.062296	691	0.063213
		690	0.062755	690	0.062784
		689	0.061424	689	0.064214
		688	0.060577	688	0.061261
		687	0.062035	687	0.063707
		686	0.061307	686	0.063731
		685	0.063297	685	0.06505
		684	0.062656	684	0.063904
		683	0.062982	683	0.064234
		682	0.062476	682	0.064655
		681	0.062781	681	0.064735
		680	0.06337	680	0.065115
		679	0.06344	679	0.065476
		678	0.063616	678	0.06571
		677	0.063554	677	0.066114
		676	0.063156	676	0.064879
		675	0.06257	675	0.065281
		674	0.063105	674	0.065645
		673	0.063644	673	0.066578
		672	0.063272	672	0.065702
		671	0.061823	671	0.063951
		670	0.062793	670	0.065303
		669	0.062762	669	0.063551
		668	0.061144	668	0.064962
		667	0.061686	667	0.062755
		666	0.060733	666	0.064551
		665	0.059852	665	0.062994
		664	0.060949	664	0.065148
		663	0.06019	663	0.062941
		662	0.062331	662	0.064455
		661	0.062198	661	0.06389
		660	0.061293	660	0.064253
		659	0.060217	659	0.061858
		658	0.060169	658	0.063944
		657	0.060412	657	0.064804
		656	0.059969	656	0.064616
		655	0.05722	655	0.062784
		654	0.059983	654	0.062176
		653	0.059028	653	0.062182
		652	0.056328	652	0.059763
		651	0.057598	651	0.0607
		650	0.057898	650	0.060723
		649	0.057125	649	0.061457
		648	0.056843	648	0.060768
		647	0.059802	647	0.063788
		646	0.060862	646	0.063986
		645	0.061466	645	0.064186
		644	0.059925	644	0.063559
		643	0.058548	643	0.063914
		642	0.060082	642	0.062445
		641	0.059639	641	0.064021
		640	0.058858	640	0.063511
		639	0.06215	639	0.0641
		638	0.059076	638	0.063831
		637	0.061359	637	0.065184
		636	0.061726	636	0.064192
		635	0.062246	635	0.066133
		634	0.062231	634	0.066322
		633	0.063594	633	0.068118
		632	0.063862	632	0.069414
		631	0.063585	631	0.066876
		630	0.063625	630	0.06908
		629	0.063717	629	0.069064
		628	0.064033	628	0.07052
		627	0.065666	627	0.069445
		626	0.066794	626	0.070147
		625	0.065001	625	0.070729
		624	0.068067	624	0.072075
		623	0.069075	623	0.074635
		622	0.072271	622	0.07427
		621	0.070839	621	0.076152
		620	0.071533	620	0.075962
		619	0.071765	619	0.07588
		618	0.073619	618	0.077866
		617	0.073926	617	0.07935
		616	0.073432	616	0.078396
		615	0.073738	615	0.07952
		614	0.075865	614	0.082979
		613	0.076236	613	0.081048
		612	0.077508	612	0.082545
		611	0.078101	611	0.083337
		610	0.079339	610	0.08569
		609	0.081611	609	0.087372
		608	0.081271	608	0.088572
		607	0.083232	607	0.087659
		606	0.085455	606	0.090776
		605	0.08606	605	0.091145
		604	0.087533	604	0.09203
		603	0.087111	603	0.094331
		602	0.088948	602	0.094009
		601	0.089808	601	0.097054
		600	0.093828	600	0.098244
		599	0.094202	599	0.101389
		598	0.094442	598	0.101301
		597	0.096906	597	0.102785
		596	0.099174	596	0.104861
		595	0.100057	595	0.106143
		594	0.101713	594	0.107872
		593	0.103951	593	0.110527
		592	0.102802	592	0.110232
		591	0.106034	591	0.11132
		590	0.108655	590	0.114909
		589	0.109577	589	0.114122
		588	0.110431	588	0.116061
		587	0.111844	587	0.118101
		586	0.113828	586	0.120403
		585	0.114486	585	0.120675
		584	0.116368	584	0.123854
		583	0.117141	583	0.125419
		582	0.119533	582	0.126016
		581	0.120456	581	0.126298
		580	0.120684	580	0.128994
		579	0.121768	579	0.128323
		578	0.125164	578	0.129813
		577	0.1256	577	0.132211
		576	0.126064	576	0.132993
		575	0.128395	575	0.134409
		574	0.127986	574	0.134438
		573	0.128589	573	0.135485
		572	0.129344	572	0.13636
		571	0.130614	571	0.137902
		570	0.131138	570	0.137314
		569	0.132136	569	0.138595
		568	0.133007	568	0.14011
		567	0.13363	567	0.141063
		566	0.134767	566	0.141369
		565	0.135197	565	0.141078
		564	0.137209	564	0.143131
		563	0.136451	563	0.143111
		562	0.136385	562	0.142908
		561	0.137249	561	0.142859
		560	0.137706	560	0.14406
		559	0.139339	559	0.146219
		558	0.14034	558	0.145374
		557	0.140062	557	0.146199
		556	0.140004	556	0.146427
		555	0.140926	555	0.147323
		554	0.142208	554	0.148165
		553	0.1417	553	0.148387
		552	0.14256	552	0.150232
		551	0.142634	551	0.149548
		550	0.143953	550	0.150601
		549	0.144399	549	0.148905
		548	0.144616	548	0.149958
		547	0.144512	547	0.150645
		546	0.145197	546	0.151314
		545	0.145195	545	0.151248
		544	0.145877	544	0.152581
		543	0.146799	543	0.15287
		542	0.147266	542	0.153046
		541	0.147923	541	0.153807
		540	0.147729	540	0.153452
		539	0.148795	539	0.155628
		538	0.149443	538	0.154841
		537	0.149996	537	0.155623
		536	0.150483	536	0.156014
		535	0.151618	535	0.156735
		534	0.151968	534	0.157771
		533	0.153108	533	0.158629
		532	0.153806	532	0.159403
		531	0.15429	531	0.159669
		530	0.154633	530	0.160695
		529	0.155444	529	0.160944
		528	0.155399	528	0.161557
		527	0.156331	527	0.162494
		526	0.157119	526	0.162386
		525	0.156936	525	0.162951
		524	0.157678	524	0.163577
		523	0.15823	523	0.163637
		522	0.157656	522	0.163903
		521	0.157784	521	0.163998
		520	0.158169	520	0.163506
		519	0.158206	519	0.163519
		518	0.158045	518	0.164131
		517	0.157364	517	0.163023
		516	0.157183	516	0.162403
		515	0.156359	515	0.161309
		514	0.155491	514	0.161644
		513	0.155092	513	0.160973
		512	0.153888	512	0.159523
		511	0.15258	511	0.158441
		510	0.150732	510	0.156589
		509	0.150232	509	0.155848
		508	0.148962	508	0.153773
		507	0.147124	507	0.153248
		506	0.146535	506	0.151833
		505	0.144883	505	0.150087
		504	0.14368	504	0.14987
		503	0.141483	503	0.14779
		502	0.14078	502	0.146034
		501	0.138595	501	0.144261
		500	0.136682	500	0.143238
		499	0.135803	499	0.141504
		498	0.134519	498	0.140679
		497	0.133414	497	0.139809
		496	0.133051	496	0.138247
		495	0.131173	495	0.137988
		494	0.130232	494	0.136547
		493	0.128898	493	0.135318
		492	0.128008	492	0.13408
		491	0.127351	491	0.134096
		490	0.126342	490	0.133265
		489	0.125595	489	0.132519
		488	0.125008	488	0.13191
		487	0.123961	487	0.131701
		486	0.124167	486	0.131341
		485	0.123616	485	0.130926
		484	0.123102	484	0.13052
		483	0.123042	483	0.12992
		482	0.122676	482	0.130425
		481	0.122597	481	0.130047
		480	0.121707	480	0.129385
		479	0.121867	479	0.130469
		478	0.121951	478	0.130237
		477	0.121321	477	0.129561
		476	0.12173	476	0.130533
		475	0.122041	475	0.130425
		474	0.12202	474	0.130706
		473	0.121719	473	0.130304
		472	0.121721	472	0.130425
		471	0.122675	471	0.131507
		470	0.122732	470	0.131317
		469	0.122569	469	0.131238
		468	0.122731	468	0.131628
		467	0.122847	467	0.13221
		466	0.123214	466	0.132029
		465	0.123313	465	0.132216
		464	0.123981	464	0.132425
		463	0.123972	463	0.132658
		462	0.12381	462	0.132954
		461	0.124412	461	0.133569
		460	0.124515	460	0.133853
		459	0.125064	459	0.13344
		458	0.124924	458	0.13332
		457	0.125226	457	0.134552
		456	0.125766	456	0.134808
		455	0.125087	455	0.134491
		454	0.126115	454	0.134426
		453	0.126296	453	0.134664
		452	0.126374	452	0.135262
		451	0.126834	451	0.135521
		450	0.127356	450	0.135971
		449	0.127004	449	0.136417
		448	0.128091	448	0.136344
		447	0.127735	447	0.136571
		446	0.128224	446	0.137281
		445	0.128822	445	0.137161
		444	0.128596	444	0.137437
		443	0.12907	443	0.137971
		442	0.129922	442	0.138082
		441	0.129993	441	0.138978
		440	0.130517	440	0.13897
		439	0.130537	439	0.139015
		438	0.13103	438	0.139672
		437	0.131359	437	0.140117
		436	0.13136	436	0.140301
		435	0.132072	435	0.141075
		434	0.132827	434	0.141173
		433	0.133002	433	0.141646
		432	0.133367	432	0.141761
		431	0.133604	431	0.141884
		430	0.133651	430	0.142475
		429	0.134154	429	0.142917
		428	0.13509	428	0.143539
		427	0.134548	427	0.143547
		426	0.135359	426	0.143893
		425	0.135298	425	0.143738
		424	0.135267	424	0.144198
		423	0.136109	423	0.144514
		422	0.136223	422	0.144505
		421	0.136293	421	0.144861
		420	0.137376	420	0.145335
		419	0.137442	419	0.145753
		418	0.137396	418	0.146395
		417	0.138853	417	0.146514
		416	0.137635	416	0.146276
		415	0.138838	415	0.1468
		414	0.138403	414	0.14687
		413	0.138712	413	0.147868
		412	0.139175	412	0.147666
		411	0.140257	411	0.148243
		410	0.140715	410	0.148403
		409	0.141552	409	0.149036
		408	0.140388	408	0.148568
		407	0.140068	407	0.14901
		406	0.141321	406	0.1498
		405	0.141402	405	0.150135
		404	0.141767	404	0.149806
		403	0.142458	403	0.150934
		402	0.143035	402	0.151553
		401	0.142673	401	0.151161
		400	0.143302	400	0.152328

## Sheet: Supplementary Fig. 2
Supplementary Fig. 2		0	26.39	26.33	26.75	26.51
		0.00468165	26.33	26.23	26.81	26.45
C: X axis		0.0093633	26.21	26.31	26.69	26.25
D-G: Y axis		0.0140449	25.97	26.11	26.55	26.15
		0.0187266	25.79	25.93	26.47	25.93
		0.0234082	25.79	25.85	26.37	25.87
		0.0280899	25.69	25.73	26.35	25.79
		0.0327715	25.65	25.71	26.29	25.83
		0.0374532	25.57	25.67	26.23	25.73
		0.0421348	25.49	25.65	26.11	25.69
		0.0468165	25.61	25.63	26.15	25.67
		0.0514981	25.51	25.55	26.15	25.59
		0.0561798	25.41	25.67	26.15	25.61
		0.0608614	25.47	25.55	26.13	25.55
		0.0655431	25.49	25.55	26.13	25.59
		0.0702247	25.49	25.53	26.19	25.57
		0.0749064	25.45	25.51	26.17	25.57
		0.079588	25.39	25.45	26.15	25.51
		0.0842697	25.43	25.47	26.05	25.49
		0.0889513	25.37	25.51	26.13	25.57
		0.093633	25.41	25.45	26.27	25.49
		0.0983146	25.39	25.51	26.11	25.63
		0.102996	25.37	25.51	26.21	25.59
		0.107678	25.49	25.45	26.15	25.53
		0.11236	25.43	25.37	26.17	25.51
		0.117041	25.35	25.41	26.17	25.55
		0.121723	25.29	25.55	26.09	25.55
		0.126404	25.37	25.49	26.21	25.57
		0.131086	25.41	25.41	26.17	25.45
		0.135768	25.35	25.43	26.19	25.53
		0.140449	25.41	25.43	26.23	25.47
		0.145131	25.45	25.43	26.19	25.53
		0.149813	25.41	25.51	26.21	25.41
		0.154494	25.43	25.45	26.15	25.61
		0.159176	25.37	25.43	26.19	25.51
		0.163858	25.43	25.49	26.15	25.57
		0.168539	25.39	25.47	26.15	25.51
		0.173221	25.37	25.47	26.17	25.47
		0.177903	25.39	25.45	26.13	25.55
		0.182584	25.43	25.43	26.13	25.61
		0.187266	25.41	25.39	26.17	25.53
		0.191948	25.35	25.43	26.21	25.45
		0.196629	25.45	25.51	26.27	25.53
		0.201311	25.41	25.43	26.33	25.47
		0.205993	25.41	25.47	26.29	25.57
		0.210674	25.45	25.49	26.39	25.57
		0.215356	25.53	25.49	26.27	25.47
		0.220037	25.47	25.55	26.31	25.55
		0.224719	25.51	25.57	26.19	25.47
		0.229401	25.43	25.43	26.29	25.55
		0.234082	25.37	25.55	26.41	25.61
		0.238764	25.33	25.49	26.35	25.53
		0.243446	25.47	25.51	26.35	25.63
		0.248127	25.43	25.49	26.31	25.61
		0.252809	25.41	25.47	26.41	25.59
		0.257491	25.55	25.59	26.33	25.63
		0.262172	25.49	25.59	26.31	25.65
		0.266854	25.55	25.65	26.45	25.59
		0.271536	25.55	25.59	26.39	25.71
		0.276217	25.47	25.61	26.37	25.63
		0.280899	25.47	25.63	26.49	25.59
		0.285581	25.49	25.63	26.41	25.69
		0.290262	25.55	25.57	26.43	25.61
		0.294944	25.45	25.67	26.41	25.67
		0.299625	25.53	25.67	26.43	25.67
		0.304307	25.57	25.67	26.53	25.63
		0.308989	25.53	25.71	26.49	25.69
		0.31367	25.49	25.69	26.49	25.69
		0.318352	25.59	25.71	26.51	25.63
		0.323034	25.55	25.67	26.55	25.67
		0.327715	25.55	25.79	26.51	25.71
		0.332397	25.53	25.83	26.55	25.69
		0.337079	25.49	25.71	26.57	25.77
		0.34176	25.61	25.77	26.47	25.71
		0.346442	25.49	25.71	26.53	25.69
		0.351124	25.67	25.73	26.51	25.75
		0.355805	25.49	25.83	26.59	25.83
		0.360487	25.65	25.79	26.69	25.85
		0.365169	25.61	25.75	26.57	25.81
		0.36985	25.59	25.79	26.71	25.83
		0.374532	25.61	25.89	26.71	25.79
		0.379213	25.61	25.81	26.65	25.85
		0.383895	25.59	25.91	26.79	25.81
		0.388577	25.63	25.93	26.75	25.85
		0.393258	25.69	25.97	26.83	25.85
		0.39794	25.71	25.95	26.79	25.91
		0.402622	25.75	25.87	26.77	25.83
		0.407303	25.65	25.91	26.79	25.87
		0.411985	25.71	25.91	26.81	25.83
		0.416667	25.71	25.95	26.83	25.83
		0.421348	25.67	26.01	26.83	25.97
		0.42603	25.67	25.93	26.89	25.97
		0.430712	25.67	25.97	26.85	25.89
		0.435393	25.63	26.05	26.87	25.99
		0.440075	25.75	25.97	26.87	26.01
		0.444757	25.61	26.07	26.89	25.97
		0.449438	25.63	26.03	26.95	26.01
		0.45412	25.71	26.07	26.93	25.99
		0.458801	25.69	25.99	26.93	25.99
		0.463483	25.71	26.09	26.95	26.07
		0.468165	25.69	26.13	27.07	26.01
		0.472846	25.75	26.19	27.03	26.05
		0.477528	25.77	26.19	26.95	26.01
		0.48221	25.71	26.23	27.05	26.01
		0.486891	25.73	26.21	26.99	26.05
		0.491573	25.83	26.17	27.15	26.11
		0.496255	25.79	26.25	27.05	26.09
		0.500936	25.79	26.23	27.09	26.05
		0.505618	25.81	26.21	27.15	26.07
		0.5103	25.81	26.17	27.09	26.19
		0.514981	25.87	26.29	27.11	26.09
		0.519663	25.77	26.21	27.21	26.17
		0.524345	25.87	26.23	27.19	26.13
		0.529026	25.79	26.31	27.17	26.19
		0.533708	25.89	26.27	27.17	26.09
		0.53839	25.99	26.35	27.11	26.13
		0.543071	25.85	26.27	27.19	26.23
		0.547753	25.87	26.27	27.17	26.17
		0.552434	25.85	26.17	27.15	26.19
		0.557116	25.93	26.33	27.21	26.15
		0.561798	25.85	26.39	27.29	26.19
		0.566479	25.87	26.35	27.27	26.23
		0.571161	25.91	26.41	27.31	26.19
		0.575843	25.91	26.29	27.29	26.19
		0.580524	25.87	26.35	27.41	26.25
		0.585206	25.97	26.41	27.47	26.27
		0.589888	25.99	26.37	27.37	26.27
		0.594569	25.95	26.37	27.45	26.27
		0.599251	25.97	26.37	27.43	26.27
		0.603933	25.93	26.45	27.37	26.23
		0.608614	25.89	26.49	27.45	26.27
		0.613296	25.99	26.53	27.45	26.33
		0.617978	26.11	26.49	27.47	26.29
		0.622659	26.07	26.51	27.41	26.33
		0.627341	25.97	26.49	27.49	26.35
		0.632022	25.95	26.45	27.51	26.37
		0.636704	25.93	26.55	27.59	26.35
		0.641386	25.97	26.51	27.51	26.35
		0.646067	26.05	26.57	27.49	26.31
		0.650749	26.13	26.69	27.51	26.41
		0.655431	26.03	26.49	27.57	26.43
		0.660112	25.99	26.57	27.63	26.35
		0.664794	26.07	26.67	27.49	26.39
		0.669476	26.13	26.57	27.61	26.35
		0.674157	26.07	26.61	27.53	26.49
		0.678839	26.15	26.63	27.61	26.43
		0.683521	26.15	26.63	27.73	26.43
		0.688202	26.09	26.67	27.77	26.43
		0.692884	26.11	26.79	27.67	26.45
		0.697566	26.13	26.79	27.69	26.49
		0.702247	26.19	26.77	27.69	26.53
		0.706929	26.09	26.81	27.79	26.57
		0.71161	26.11	26.69	27.77	26.45
		0.716292	26.25	26.69	27.71	26.55
		0.720974	26.13	26.77	27.79	26.55
		0.725655	26.15	26.73	27.79	26.55
		0.730337	26.13	26.79	27.75	26.55
		0.735019	26.19	26.75	27.71	26.53
		0.7397	26.17	26.87	27.77	26.61
		0.744382	26.15	26.87	27.91	26.61
		0.749064	26.19	26.97	27.87	26.63
		0.753745	26.15	26.87	27.83	26.75
		0.758427	26.11	26.87	27.91	26.67
		0.763109	26.15	26.95	27.85	26.63
		0.76779	26.15	26.87	27.97	26.63
		0.772472	26.19	26.93	28.07	26.65
		0.777154	26.21	26.95	28.05	26.77
		0.781835	26.17	26.97	28.03	26.67
		0.786517	26.25	26.91	28.01	26.79
		0.791199	26.21	26.97	27.99	26.67
		0.79588	26.21	26.93	28.05	26.67
		0.800562	26.23	27.03	27.99	26.73
		0.805243	26.23	27.03	27.97	26.79
		0.809925	26.31	27.01	28.05	26.85
		0.814607	26.29	27.05	28.03	26.79
		0.819288	26.17	26.99	28.07	26.79
		0.82397	26.29	26.95	28.03	26.85
		0.828652	26.33	27.03	28.05	26.79
		0.833333	26.33	27.11	28.07	26.83
		0.838015	26.31	27.07	28.05	26.89
		0.842697	26.37	27.01	28.05	26.85
		0.847378	26.29	27.01	28.03	26.75
		0.85206	26.19	27.03	28.05	26.87
		0.856742	26.33	27.13	28.15	26.91
		0.861423	26.31	27.15	28.15	26.95
		0.866105	26.23	27.13	28.19	26.87
		0.870787	26.39	27.09	28.21	26.83
		0.875468	26.43	27.11	28.09	26.93
		0.88015	26.41	27.09	28.15	26.97
		0.884831	26.41	27.17	28.29	26.97
		0.889513	26.37	27.21	28.37	26.99
		0.894195	26.37	27.21	28.23	26.99
		0.898876	26.37	27.15	28.11	26.97
		0.903558	26.41	27.19	28.19	26.91
		0.90824	26.39	27.27	28.21	26.95
		0.912921	26.37	27.21	28.35	26.99
		0.917603	26.37	27.23	28.19	26.97
		0.922285	26.43	27.17	28.31	27.07
		0.926966	26.49	27.21	28.31	27.11
		0.931648	26.49	27.19	28.35	27.15
		0.93633	26.47	27.27	28.45	27.13
		0.941011	26.51	27.35	28.47	27.21
		0.945693	26.47	27.25	28.53	27.17
		0.950375	26.43	27.35	28.47	27.09
		0.955056	26.39	27.33	28.37	27.15
		0.959738	26.49	27.37	28.33	27.15
		0.964419	26.47	27.39	28.33	27.19
		0.969101	26.45	27.35	28.43	27.15
		0.973783	26.53	27.39	28.39	27.15
		0.978464	26.49	27.29	28.41	27.15
		0.983146	26.49	27.37	28.45	27.27
		0.987828	26.55	27.47	28.47	27.29
		0.992509	26.61	27.41	28.45	27.33
		0.997191	26.55	27.47	28.55	27.29
		1.00187	26.57	27.41	28.41	27.31
		1.00655	26.61	27.35	28.51	27.39
		1.01124	26.59	27.33	28.51	27.35
		1.01592	26.49	27.39	28.63	27.25
		1.0206	26.61	27.43	28.65	27.33
		1.02528	26.55	27.43	28.59	27.37
		1.02996	26.51	27.55	28.55	27.31
		1.03464	26.55	27.57	28.63	27.29
		1.03933	26.57	27.43	28.49	27.29
		1.04401	26.65	27.49	28.59	27.35
		1.04869	26.63	27.45	28.67	27.35
		1.05337	26.59	27.57	28.73	27.37
		1.05805	26.69	27.55	28.73	27.45
		1.06273	26.59	27.51	28.69	27.41
		1.06742	26.65	27.57	28.73	27.29
		1.0721	26.65	27.57	28.67	27.37
		1.07678	26.57	27.59	28.79	27.39
		1.08146	26.63	27.59	28.81	27.45
		1.08614	26.67	27.57	28.73	27.47
		1.09082	26.69	27.51	28.81	27.43
		1.09551	26.71	27.67	28.77	27.47
		1.10019	26.75	27.73	28.93	27.47
		1.10487	26.69	27.65	28.79	27.37
		1.10955	26.57	27.71	28.77	27.55
		1.11423	26.73	27.67	28.77	27.51
		1.11891	26.69	27.69	28.85	27.57
		1.1236	26.73	27.71	28.81	27.61
		1.12828	26.61	27.75	28.89	27.53
		1.13296	26.75	27.71	28.85	27.57
		1.13764	26.73	27.69	28.95	27.59
		1.14232	26.73	27.71	29.01	27.63
		1.147	26.73	27.77	28.93	27.67
		1.15169	26.81	27.79	28.83	27.63
		1.15637	26.81	27.73	28.87	27.67
		1.16105	26.69	27.83	28.95	27.83
		1.16573	26.79	27.77	28.89	27.77
		1.17041	26.81	27.79	29.07	27.69
		1.17509	26.81	27.83	29.09	27.65
		1.17978	26.81	27.75	29.05	27.63
		1.18446	26.79	27.89	28.97	27.67
		1.18914	26.75	27.77	28.97	27.73
		1.19382	26.95	27.77	28.97	27.67
		1.1985	26.85	27.79	29.07	27.71
		1.20318	26.83	27.77	29.17	27.69
		1.20787	26.85	27.83	29.21	27.77
		1.21255	26.85	27.75	29.19	27.73
		1.21723	26.87	27.87	29.21	27.75
		1.22191	26.87	27.81	29.19	27.79
		1.22659	26.85	27.77	29.21	27.79
		1.23127	26.81	27.85	29.13	27.91
		1.23596	26.89	27.91	29.17	27.73
		1.24064	26.85	27.91	29.21	27.81
		1.24532	26.87	27.99	29.21	27.87
		1.25	26.87	27.93	29.19	27.91
		1.25468	26.85	27.91	29.33	27.99
		1.25936	26.89	28.05	29.41	27.93
		1.26404	26.93	28.01	29.23	27.89
		1.26873	26.91	28.05	29.09	27.91
		1.27341	26.95	28.19	29.31	28.03
		1.27809	26.99	28.11	29.25	27.93
		1.28277	26.93	28.11	29.37	27.99
		1.28745	26.99	28.21	29.25	27.97
		1.29213	27.07	28.19	29.23	28.09
		1.29682	27.01	28.09	29.25	28.09
		1.3015	27.01	28.01	29.23	28.03
		1.30618	27.07	28.15	29.45	28.05
		1.31086	26.99	28.21	29.41	28.13
		1.31554	26.97	28.07	29.39	28.05
		1.32022	26.97	28.11	29.41	28.11
		1.32491	26.99	28.15	29.45	28.11
		1.32959	27.07	28.17	29.47	28.15
		1.33427	26.95	28.21	29.51	28.07
		1.33895	26.97	28.25	29.57	28.05
		1.34363	27.07	28.25	29.39	27.99
		1.34831	27.07	28.19	29.39	28.19
		1.353	27.03	28.23	29.37	28.15
		1.35768	27.05	28.29	29.55	28.23
		1.36236	27.03	28.23	29.49	28.23
		1.36704	27.09	28.19	29.53	28.25
		1.37172	27.05	28.21	29.57	28.23
		1.3764	27.03	28.37	29.47	28.21
		1.38109	27.03	28.27	29.49	28.23
		1.38577	27.07	28.27	29.45	28.27
		1.39045	27.11	28.33	29.39	28.29
		1.39513	27.13	28.41	29.41	28.31
		1.39981	27.19	28.29	29.53	28.37
		1.40449	27.09	28.35	29.59	28.27
		1.40918	27.07	28.41	29.65	28.23
		1.41386	27.07	28.55	29.55	28.47
		1.41854	27.17	28.47	29.53	28.37
		1.42322	27.13	28.53	29.55	28.43
		1.4279	27.17	28.47	29.71	28.37
		1.43258	27.09	28.51	29.57	28.37
		1.43727	27.13	28.65	29.53	28.37
		1.44195	27.21	28.69	29.59	28.37
		1.44663	27.21	28.69	29.61	28.47
		1.45131	27.13	28.71	29.75	28.49
		1.45599	27.13	28.81	29.67	28.49
		1.46067	27.19	28.69	29.67	28.45
		1.46536	27.15	28.63	29.59	28.47
		1.47004	27.19	28.73	29.65	28.45
		1.47472	27.17	28.73	29.75	28.45
		1.4794	27.21	28.61	29.69	28.47
		1.48408	27.17	28.57	29.71	28.55
		1.48876	27.29	28.55	29.75	28.53
		1.49345	27.25	28.79	29.75	28.59
		1.49813	27.27	28.71	29.85	28.55
		1.50281	27.19	28.73	29.91	28.63
		1.50749	27.29	28.75	29.99	28.55
		1.51217	27.23	28.73	29.87	28.63
		1.51685	27.35	28.77	29.91	28.57
		1.52154	27.31	28.69	29.87	28.73
		1.52622	27.33	28.59	29.91	28.71
		1.5309	27.25	28.73	29.99	28.63
		1.53558	27.29	28.73	30.01	28.67
		1.54026	27.37	28.75	30.01	28.73
		1.54494	27.39	28.77	29.95	28.81
		1.54963	27.39	28.81	30.05	28.75
		1.55431	27.27	28.79	30.11	28.83
		1.55899	27.35	28.79	29.99	28.73
		1.56367	27.31	28.81	30.07	28.67
		1.56835	27.31	28.85	30.09	28.75
		1.57303	27.39	28.69	30.05	28.79
		1.57772	27.33	28.75	30.03	28.79
		1.5824	27.35	28.89	30.03	28.73
		1.58708	27.33	28.77	30.03	28.81
		1.59176	27.43	28.83	30.13	28.75
		1.59644	27.43	28.89	30.21	28.87
		1.60112	27.41	28.99	30.19	28.91
		1.60581	27.43	28.97	30.27	28.81
		1.61049	27.45	29.01	30.25	28.81
		1.61517	27.33	28.97	30.03	28.85
		1.61985	27.39	28.95	30.21	28.87
		1.62453	27.47	28.97	30.09	28.91
		1.62921	27.39	28.93	30.19	28.99
		1.6339	27.37	28.97	30.17	28.93
		1.63858	27.37	28.99	30.15	28.93
		1.64326	27.49	28.95	30.25	28.97
		1.64794	27.55	29.11	30.37	28.99
		1.65262	27.53	29.11	30.43	28.95
		1.6573	27.45	29.11	30.43	28.99
		1.66199	27.41	29.09	30.23	29.07
		1.66667	27.55	29.15	30.39	29.01
		1.67135	27.51	29.09	30.35	28.97
		1.67603	27.45	29.11	30.45	29.05
		1.68071	27.53	29.15	30.49	29.03
		1.68539	27.57	29.17	30.51	29.03
		1.69007	27.69	29.25	30.43	29.07
		1.69476	27.53	29.23	30.45	29.13
		1.69944	27.53	29.17	30.35	29.13
		1.70412	27.59	29.07	30.43	29.15
		1.7088	27.61	29.07	30.47	29.15
		1.71348	27.61	29.11	30.47	29.19
		1.71816	27.51	29.13	30.41	29.25
		1.72285	27.51	29.31	30.55	29.25
		1.72753	27.57	29.09	30.53	29.21
		1.73221	27.55	29.05	30.37	29.23
		1.73689	27.63	29.23	30.51	29.19
		1.74157	27.55	29.25	30.59	29.33
		1.74625	27.51	29.29	30.51	29.39
		1.75094	27.63	29.35	30.69	29.31
		1.75562	27.71	29.29	30.59	29.35
		1.7603	27.75	29.25	30.59	29.35
		1.76498	27.67	29.25	30.49	29.35
		1.76966	27.67	29.19	30.53	29.27
		1.77434	27.63	29.35	30.51	29.41
		1.77903	27.71	29.35	30.43	29.47
		1.78371	27.75	29.35	30.59	29.39
		1.78839	27.75	29.35	30.61	29.37
		1.79307	27.73	29.37	30.65	29.35
		1.79775	27.87	29.31	30.71	29.29
		1.80243	27.77	29.27	30.53	29.35
		1.80712	27.75	29.37	30.53	29.45
		1.8118	27.77	29.35	30.67	29.45
		1.81648	27.77	29.43	30.55	29.49
		1.82116	27.83	29.47	30.53	29.55
		1.82584	27.81	29.47	30.75	29.51
		1.83052	27.85	29.51	30.81	29.41
		1.83521	27.77	29.37	30.85	29.51
		1.83989	27.79	29.45	30.69	29.49
		1.84457	27.83	29.49	30.63	29.53
		1.84925	27.73	29.49	30.63	29.49
		1.85393	27.75	29.53	30.77	29.57
		1.85861	27.85	29.55	30.73	29.53
		1.8633	27.79	29.61	30.65	29.65
		1.86798	27.91	29.63	30.73	29.65
		1.87266	27.85	29.67	30.73	29.71
		1.87734	27.79	29.49	30.67	29.61
		1.88202	28.01	29.43	30.67	29.65
		1.8867	27.93	29.59	30.69	29.61
		1.89139	27.95	29.59	30.81	29.61
		1.89607	27.91	29.57	30.89	29.59
		1.90075	27.95	29.61	30.95	29.57
		1.90543	27.91	29.61	31.03	29.67
		1.91011	27.87	29.61	31.11	29.69
		1.91479	27.89	29.67	31.11	29.65
		1.91948	27.91	29.71	30.99	29.73
		1.92416	27.93	29.63	30.89	29.67
		1.92884	27.91	29.69	30.93	29.65
		1.93352	27.99	29.65	31.07	29.73
		1.9382	27.99	29.77	30.91	29.85
		1.94288	28.01	29.77	31.11	29.73
		1.94757	28.01	29.75	31.05	29.77
		1.95225	27.99	29.71	31.03	29.75
		1.95693	28.03	29.67	30.97	29.79
		1.96161	28.03	29.67	31.11	29.81
		1.96629	28.03	29.71	31.23	29.81
		1.97097	27.99	29.73	31.13	29.83
		1.97566	28.03	29.79	31.09	29.83
		1.98034	27.95	29.79	31.11	29.91
		1.98502	28.01	29.81	31.03	29.93
		1.9897	28.01	29.67	31.07	29.93
		1.99438	28.05	29.83	31.05	29.87
		1.99906	28.01	29.91	31.13	29.87
		2.00375	28.15	29.89	31.13	29.95
		2.00843	28.03	29.85	31.23	29.93
		2.01311	28.07	29.83	31.31	30.01
		2.01779	28.15	29.81	31.25	29.97
		2.02247	28.11	29.87	31.25	30.07
		2.02715	28.07	29.81	31.31	30.07
		2.03184	28.19	29.99	31.29	29.93
		2.03652	28.13	29.97	31.39	30.07
		2.0412	28.09	29.95	31.59	29.95
		2.04588	28.15	30.05	31.57	30.05
		2.05056	28.11	29.97	31.55	30.03
		2.05524	28.17	29.95	31.63	30.01
		2.05993	28.17	29.87	31.51	30.05
		2.06461	28.29	29.97	31.37	30.05
		2.06929	28.29	29.93	31.43	30.03
		2.07397	28.11	29.91	31.37	30.11
		2.07865	28.13	29.95	31.29	30.11
		2.08333	28.19	29.97	31.29	30.17
		2.08801	28.29	29.99	31.49	30.15
		2.0927	28.21	30.01	31.33	30.17
		2.09738	28.17	29.97	31.29	30.17
		2.10206	28.21	30.13	31.39	30.07
		2.10674	28.11	29.95	31.33	30.15
		2.11142	28.19	29.95	31.57	30.25
		2.1161	28.25	29.89	31.69	30.25
		2.12079	28.27	30.05	31.57	30.11
		2.12547	28.29	30.07	31.51	30.13
		2.13015	28.27	30.15	31.55	30.17
		2.13483	28.21	30.07	31.61	30.23
		2.13951	28.27	30.11	31.55	30.31
		2.14419	28.27	30.11	31.53	30.19
		2.14888	28.31	30.17	31.51	30.37
		2.15356	28.23	30.17	31.67	30.21
		2.15824	28.25	30.17	31.57	30.23
		2.16292	28.23	30.15	31.71	30.35
		2.1676	28.31	30.13	31.65	30.27
		2.17228	28.35	30.17	31.67	30.43
		2.17697	28.39	30.15	31.93	30.39
		2.18165	28.31	30.13	31.77	30.33
		2.18633	28.29	30.11	31.67	30.33
		2.19101	28.31	30.13	31.89	30.29
		2.19569	28.41	30.19	31.97	30.23
		2.20037	28.33	30.17	31.79	30.37
		2.20506	28.41	30.23	31.71	30.37
		2.20974	28.33	30.21	31.77	30.41
		2.21442	28.41	30.11	31.75	30.33
		2.2191	28.33	30.21	31.73	30.41
		2.22378	28.37	30.11	31.91	30.43
		2.22846	28.37	30.19	31.79	30.51
		2.23315	28.43	30.27	31.95	30.47
		2.23783	28.35	30.27	32.01	30.51
		2.24251	28.45	30.35	31.89	30.53
		2.24719	28.41	30.35	31.83	30.57
		2.25187	28.45	30.19	31.91	30.51
		2.25655	28.39	30.33	31.97	30.43
		2.26124	28.47	30.15	31.91	30.45
		2.26592	28.41	30.19	31.91	30.59
		2.2706	28.47	30.19	31.95	30.47
		2.27528	28.49	30.33	31.95	30.53
		2.27996	28.35	30.21	31.99	30.57
		2.28464	28.41	30.23	31.95	30.57
		2.28933	28.49	30.33	31.97	30.63
		2.29401	28.43	30.39	32.03	30.63
		2.29869	28.41	30.33	31.93	30.63
		2.30337	28.39	30.37	32.05	30.67
		2.30805	28.39	30.25	32.21	30.59
		2.31273	28.41	30.33	32.09	30.59
		2.31742	28.45	30.41	32.01	30.65
		2.3221	28.47	30.33	32.01	30.73
		2.32678	28.49	30.39	31.99	30.79
		2.33146	28.57	30.45	32.01	30.75
		2.33614	28.65	30.41	32.01	30.77
		2.34082	28.59	30.35	32.17	30.81
		2.34551	28.53	30.41	32.13	30.79
		2.35019	28.57	30.49	32.27	30.89
		2.35487	28.59	30.49	32.21	30.83
		2.35955	28.53	30.33	32.21	30.81
		2.36423	28.55	30.45	32.25	30.81
		2.36891	28.59	30.45	32.35	30.85
		2.3736	28.57	30.51	32.39	30.83
		2.37828	28.59	30.59	32.31	30.83
		2.38296	28.61	30.45	32.37	30.85
		2.38764	28.69	30.49	32.41	30.87
		2.39232	28.61	30.47	32.35	30.89
		2.397	28.59	30.61	32.37	30.89
		2.40169	28.65	30.59	32.39	30.91
		2.40637	28.61	30.59	32.39	30.93
		2.41105	28.77	30.57	32.35	31.11
		2.41573	28.77	30.73	32.39	31.01
		2.42041	28.67	30.67	32.43	30.95
		2.42509	28.65	30.77	32.57	30.95
		2.42978	28.69	30.63	32.49	30.99
		2.43446	28.77	30.67	32.47	30.95
		2.43914	28.75	30.77	32.45	31.05
		2.44382	28.71	30.81	32.45	31.05
		2.4485	28.67	30.77	32.41	31.11
		2.45318	28.75	30.85	32.43	31.05
		2.45787	28.75	30.81	32.55	31.11
		2.46255	28.77	30.89	32.55	31.01
		2.46723	28.71	30.95	32.53	31.13
		2.47191	28.65	30.81	32.57	31.07
		2.47659	28.75	30.79	32.49	30.99
		2.48127	28.79	30.81	32.43	31.13
		2.48596	28.71	30.79	32.53	31.11
		2.49064	28.73	30.83	32.47	31.15
		2.49532	28.73	31.05	32.41	31.17
		2.5	28.81	31.05	32.45	31.23
		2.50468	28.67	30.97	32.55	31.17
		2.50936	28.77	30.99	32.73	31.17
		2.51404	28.85	30.97	32.75	31.29
		2.51873	28.79	31.05	32.61	31.19
		2.52341	28.71	31.03	32.71	31.17
		2.52809	28.81	30.99	32.73	31.17
		2.53277	28.79	31.03	32.73	31.21
		2.53745	28.89	31.23	32.65	31.25
		2.54213	28.79	31.25	32.69	31.35
		2.54682	28.81	31.19	32.71	31.33
		2.5515	28.83	31.07	32.71	31.27
		2.55618	28.87	31.03	32.77	31.25
		2.56086	28.87	30.91	32.71	31.31
		2.56554	28.83	31.09	32.69	31.39
		2.57022	28.87	31.17	32.89	31.33
		2.57491	28.87	31.19	32.73	31.33
		2.57959	28.95	31.27	32.81	31.47
		2.58427	28.85	31.13	32.73	31.33
		2.58895	29.03	31.13	32.77	31.37
		2.59363	28.83	31.07	32.81	31.45
		2.59831	28.85	31.05	32.83	31.37
		2.603	28.81	31.23	32.81	31.43
		2.60768	28.85	31.23	32.83	31.45
		2.61236	29.03	31.25	32.83	31.49
		2.61704	29.03	31.31	32.91	31.39
		2.62172	28.95	31.31	33.03	31.49
		2.6264	28.95	31.23	33.15	31.49
		2.63109	29.01	31.31	33.11	31.55
		2.63577	28.93	31.29	33.03	31.55
		2.64045	28.97	31.23	33.01	31.59
		2.64513	28.93	31.27	33.03	31.51
		2.64981	28.89	31.31	33.13	31.51
		2.65449	28.95	31.29	33.01	31.61
		2.65918	28.95	31.35	33.01	31.61
		2.66386	28.91	31.35	33.05	31.63
		2.66854	29.03	31.37	33.05	31.61
		2.67322	29.03	31.39	33.19	31.65
		2.6779	29.15	31.43	33.13	31.59
		2.68258	29.15	31.41	33.15	31.61
		2.68727	29.13	31.41	33.17	31.65
		2.69195	29.15	31.61	33.13	31.59
		2.69663	29.13	31.51	33.25	31.65
		2.70131	29.15	31.39	33.29	31.57
		2.70599	29.07	31.43	33.25	31.65
		2.71067	29.01	31.41	33.31	31.65
		2.71536	29.17	31.43	33.57	31.71
		2.72004	29.15	31.45	33.55	31.81
		2.72472	29.17	31.59	33.53	31.83
		2.7294	29.19	31.51	33.57	31.83
		2.73408	29.15	31.39	33.27	31.81
		2.73876	29.15	31.39	33.15	31.81
		2.74345	29.11	31.37	33.13	31.75
		2.74813	29.09	31.43	33.23	31.75
		2.75281	29.13	31.45	33.25	31.79
		2.75749	29.23	31.41	33.35	31.81
		2.76217	29.13	31.47	33.27	31.83
		2.76685	29.11	31.53	33.27	31.91
		2.77154	29.13	31.49	33.33	31.91
		2.77622	29.15	31.41	33.35	31.85
		2.7809	29.17	31.39	33.53	31.83
		2.78558	29.13	31.51	33.49	31.91
		2.79026	29.17	31.61	33.43	31.89
		2.79494	29.15	31.53	33.43	31.91
		2.79963	29.25	31.67	33.33	31.83
		2.80431	29.17	31.69	33.31	31.95
		2.80899	29.17	31.71	33.41	31.93
		2.81367	29.17	31.61	33.37	31.97
		2.81835	29.07	31.61	33.45	32.05
		2.82303	29.21	31.71	33.65	32.05
		2.82772	29.17	31.63	33.49	32.07
		2.8324	29.33	31.67	33.37	32.01
		2.83708	29.27	31.75	33.37	32.07
		2.84176	29.19	31.69	33.45	32.03
		2.84644	29.31	31.69	33.51	32.09
		2.85112	29.25	31.55	33.45	32.01
		2.85581	29.21	31.69	33.47	32.05
		2.86049	29.29	31.53	33.47	31.99
		2.86517	29.23	31.55	33.49	32.09
		2.86985	29.21	31.61	33.37	32.11
		2.87453	29.23	31.57	33.49	32.13
		2.87921	29.33	31.69	33.51	32.15
		2.8839	29.27	31.67	33.39	32.19
		2.88858	29.23	31.73	33.37	32.19
		2.89326	29.23	31.63	33.37	32.19
		2.89794	29.39	31.61	33.45	32.15
		2.90262	29.17	31.69	33.57	32.07
		2.9073	29.29	31.59	33.59	32.21
		2.91199	29.33	31.63	33.51	32.21
		2.91667	29.31	31.81	33.39	32.21
		2.92135	29.31	31.81	33.55	32.23
		2.92603	29.29	31.79	33.59	32.25
		2.93071	29.33	31.75	33.61	32.27
		2.93539	29.29	31.85	33.63	32.31
		2.94007	29.31	31.83	33.67	32.21
		2.94476	29.27	31.83	33.59	32.31
		2.94944	29.27	31.79	33.65	32.25
		2.95412	29.35	31.71	33.65	32.31
		2.9588	29.37	31.81	33.55	32.43
		2.96348	29.41	31.79	33.59	32.27
		2.96816	29.35	31.81	33.63	32.43
		2.97285	29.33	31.91	33.59	32.41
		2.97753	29.41	31.89	33.59	32.39
		2.98221	29.35	31.87	33.61	32.27
		2.98689	29.33	31.85	33.79	32.35
		2.99157	29.43	31.97	33.71	32.37
		2.99625	29.27	31.97	33.79	32.29
		3.00094	29.43	31.93	33.89	32.43
		3.00562	29.39	31.91	33.85	32.37
		3.0103	29.37	31.87	33.81	32.47
		3.01498	29.37	31.89	33.77	32.51
		3.01966	29.41	31.87	33.81	32.33
		3.02434	29.49	31.83	33.77	32.55
		3.02903	29.35	31.95	33.91	32.57
		3.03371	29.41	32.05	33.91	32.43
		3.03839	29.53	32.09	33.91	32.43
		3.04307	29.47	32.17	33.91	32.59
		3.04775	29.47	32.09	33.79	32.55
		3.05243	29.51	31.97	33.89	32.59
		3.05712	29.47	31.89	34.09	32.49
		3.0618	29.51	31.97	34.31	32.53
		3.06648	29.45	31.89	34.25	32.53
		3.07116	29.45	31.89	34.23	32.51
		3.07584	29.59	32.07	34.27	32.59
		3.08052	29.51	32.11	34.31	32.57
		3.08521	29.49	32.09	34.37	32.57
		3.08989	29.53	32.09	34.43	32.71
		3.09457	29.47	32.07	34.35	32.73
		3.09925	29.47	32.09	34.55	32.61
		3.10393	29.51	32.19	34.45	32.55
		3.10861	29.55	32.15	34.47	32.61
		3.1133	29.43	32.19	34.35	32.59
		3.11798	29.55	32.19	34.15	32.75
		3.12266	29.55	32.15	34.29	32.69
		3.12734	29.55	32.15	34.35	32.75
		3.13202	29.53	32.05	34.75	32.65
		3.1367	29.49	32.09	34.67	32.57
		3.14139	29.67	32.15	34.53	32.63
		3.14607	29.59	32.25	34.43	32.69
		3.15075	29.65	32.13	34.41	32.73
		3.15543	29.55	32.25	34.45	32.73
		3.16011	29.57	32.15	34.59	32.83
		3.16479	29.67	32.23	34.45	32.79
		3.16948	29.73	32.21	34.51	32.77
		3.17416	29.63	32.19	34.39	32.73
		3.17884	29.67	32.29	34.41	32.75
		3.18352	29.65	32.37	34.25	32.79
		3.1882	29.65	32.29	34.37	32.79
		3.19288	29.67	32.25	34.43	32.93
		3.19757	29.69	32.29	34.35	32.97
		3.20225	29.77	32.37	34.39	32.97
		3.20693	29.75	32.41	34.47	33.03
		3.21161	29.65	32.35	34.37	32.97
		3.21629	29.69	32.39	34.39	32.85
		3.22097	29.73	32.35	34.55	32.87
		3.22566	29.71	32.37	34.47	32.99
		3.23034	29.73	32.37	34.49	32.95
		3.23502	29.75	32.35	34.43	32.93
		3.2397	29.71	32.29	34.45	33.05
		3.24438	29.69	32.43	34.51	33.05
		3.24906	29.71	32.37	34.83	33.03
		3.25375	29.75	32.31	34.89	33.01
		3.25843	29.75	32.29	34.93	33.07
		3.26311	29.83	32.45	34.97	33.03
		3.26779	29.73	32.33	34.87	33.01
		3.27247	29.77	32.43	35.15	33.11
		3.27715	29.77	32.49	34.95	33.19
		3.28184	29.73	32.45	34.93	33.01
		3.28652	29.81	32.37	35.05	33.07
		3.2912	29.77	32.53	34.91	33.13
		3.29588	29.89	32.45	35.01	33.05
		3.30056	29.75	32.49	35.03	33.09
		3.30524	29.83	32.59	35.09	33.13
		3.30993	29.85	32.67	35.11	33.23
		3.31461	29.81	32.67	35.11	33.17
		3.31929	29.77	32.57	34.95	33.11
		3.32397	29.73	32.57	35.03	33.17
		3.32865	29.93	32.53	35.05	33.13
		3.33333	29.89	32.57	34.87	33.17
		3.33801	29.89	32.71	34.99	33.17
		3.3427	29.87	32.65	35.17	33.17
		3.34738	29.87	32.67	35.05	33.17
		3.35206	29.91	32.77	34.85	33.17
		3.35674	29.91	32.71	34.87	33.15
		3.36142	29.85	32.75	34.83	33.13
		3.3661	29.95	32.73	34.79	33.19
		3.37079	29.93	32.81	34.75	33.21
		3.37547	29.93	32.83	34.85	33.25
		3.38015	29.91	32.81	34.91	33.25
		3.38483	29.93	32.69	34.97	33.35
		3.38951	29.93	32.69	34.91	33.41
		3.39419	29.93	32.67	34.91	33.27
		3.39888	29.83	32.67	34.99	33.37
		3.40356	29.95	32.67	34.87	33.27
		3.40824	29.91	32.61	34.81	33.43
		3.41292	29.99	32.79	34.69	33.41
		3.4176	29.89	32.79	34.53	33.37
		3.42228	29.93	32.83	34.53	33.51
		3.42697	30.01	32.81	34.71	33.39
		3.43165	30.01	32.95	34.81	33.27
		3.43633	29.97	32.97	34.91	33.45
		3.44101	30.03	33.01	34.69	33.41
		3.44569	29.99	33.05	34.63	33.47
		3.45037	29.91	33.01	34.65	33.43
		3.45506	29.97	32.95	34.73	33.51
		3.45974	29.99	32.93	34.79	33.51
		3.46442	29.91	32.79	34.79	33.55
		3.4691	29.95	32.83	34.83	33.57
		3.47378	30.05	32.87	34.83	33.41
		3.47846	30.05	32.85	34.95	33.53
		3.48315	29.97	33.05	35.15	33.57
		3.48783	30.01	32.83	35.17	33.59
		3.49251	30.01	32.83	35.15	33.55
		3.49719	29.97	32.91	34.99	33.41
		3.50187	30.13	32.99	35.45	33.53
		3.50655	30.05	32.79	35.53	33.55
		3.51124	30.13	32.87	35.51	33.55
		3.51592	30.07	32.97	35.29	33.63
		3.5206	29.99	32.97	35.11	33.57
		3.52528	30.17	33.11	35.17	33.71
		3.52996	30.09	33.05	35.21	33.61
		3.53464	30.11	33.03	35.07	33.71
		3.53933	30.13	33.03	35.31	33.75
		3.54401	30.11	33.21	35.33	33.73
		3.54869	30.17	33.29	35.35	33.77
		3.55337	30.01	33.07	35.33	33.75
		3.55805	29.99	32.97	35.37	33.57
		3.56273	30.15	33.07	35.39	33.71
		3.56742	30.03	33.05	35.31	33.77
		3.5721	30.05	33.13	35.35	33.71
		3.57678	30.03	33.07	35.77	33.87
		3.58146	30.07	33.17	35.79	33.75
		3.58614	30.19	33.23	35.77	33.85
		3.59082	30.15	33.21	35.89	33.81
		3.59551	30.13	33.21	35.81	33.77
		3.60019	30.17	33.15	35.95	33.79
		3.60487	30.21	33.21	35.63	33.73
		3.60955	30.13	33.21	35.57	33.85
		3.61423	30.17	33.29	35.73	33.83
		3.61891	30.21	33.37	35.71	33.91
		3.6236	30.09	33.29	35.69	33.91
		3.62828	30.17	33.31	35.59	33.93
		3.63296	30.29	33.35	35.51	33.91
		3.63764	30.19	33.37	35.51	33.83
		3.64232	30.21	33.45	35.55	33.91
		3.647	30.17	33.39	35.47	33.95
		3.65169	30.29	33.35	35.45	33.91
		3.65637	30.21	33.33	35.51	34.01
		3.66105	30.27	33.31	35.41	33.99
		3.66573	30.19	33.37	35.55	33.97
		3.67041	30.25	33.39	35.47	34.07
		3.67509	30.11	33.43	35.45	34.03
		3.67978	30.29	33.43	35.43	33.97
		3.68446	30.33	33.43	35.57	34.07
		3.68914	30.31	33.49	35.65	34.07
		3.69382	30.23	33.41	35.65	34.05
		3.6985	30.35	33.41	35.71	34.07
		3.70318	30.31	33.49	35.69	34.11
		3.70787	30.31	33.51	35.71	34.03
		3.71255	30.21	33.59	35.61	34.07
		3.71723	30.27	33.39	35.65	34.07
		3.72191	30.33	33.51	35.59	34.03
		3.72659	30.31	33.45	35.61	34.03
		3.73127	30.31	33.43	35.69	34.11
		3.73596	30.39	33.39	35.77	34.17
		3.74064	30.33	33.41	35.79	34.21
		3.74532	30.43	33.45	35.71	34.05
		3.75	30.27	33.43	35.93	34.11
		3.75468	30.35	33.31	35.89	34.05
		3.75936	30.43	33.39	35.95	34.07
		3.76404	30.49	33.41	36.11	34.09
		3.76873	30.45	33.43	36.09	34.17
		3.77341	30.29	33.43	35.91	34.23
		3.77809	30.33	33.47	36.13	34.27
		3.78277	30.43	33.41	36.17	34.27
		3.78745	30.33	33.47	35.99	34.23
		3.79213	30.41	33.53	36.01	34.25
		3.79682	30.35	33.53	36.45	34.19
		3.8015	30.43	33.41	36.35	34.23
		3.80618	30.43	33.47	36.35	34.29
		3.81086	30.37	33.51	36.45	34.25
		3.81554	30.41	33.39	36.23	34.31
		3.82022	30.37	33.49	35.89	34.39
		3.82491	30.39	33.53	36.31	34.37
		3.82959	30.41	33.59	36.57	34.41
		3.83427	30.39	33.55	36.45	34.35
		3.83895	30.35	33.61	36.45	34.37
		3.84363	30.37	33.41	36.47	34.41
		3.84831	30.39	33.39	36.49	34.33
		3.853	30.37	33.55	36.33	34.33
		3.85768	30.41	33.63	36.31	34.37
		3.86236	30.43	33.67	36.25	34.41
		3.86704	30.55	33.79	36.17	34.41
		3.87172	30.47	33.67	36.39	34.45
		3.8764	30.47	33.55	36.49	34.59
		3.88109	30.41	33.63	36.55	34.55
		3.88577	30.43	33.69	36.41	34.51
		3.89045	30.47	33.67	36.39	34.47
		3.89513	30.45	33.67	36.41	34.51
		3.89981	30.57	33.65	36.33	34.51
		3.90449	30.59	33.69	36.31	34.55
		3.90918	30.45	33.65	36.37	34.59
		3.91386	30.49	33.71	36.37	34.55
		3.91854	30.51	33.63	36.43	34.63
		3.92322	30.47	33.79	36.47	34.59
		3.9279	30.53	33.81	36.47	34.61
		3.93258	30.47	33.81	36.39	34.61
		3.93727	30.45	33.79	36.37	34.57
		3.94195	30.53	33.79	36.39	34.67
		3.94663	30.47	33.75	36.55	34.57
		3.95131	30.49	33.83	36.49	34.69
		3.95599	30.43	33.81	36.49	34.65
		3.96067	30.47	33.87	36.47	34.79
		3.96536	30.53	33.83	36.45	34.69
		3.97004	30.59	33.79	36.51	34.77
		3.97472	30.63	33.81	36.61	34.83
		3.9794	30.51	33.83	36.53	34.75
		3.98408	30.57	33.87	36.55	34.75
		3.98876	30.51	33.85	36.45	34.65
		3.99345	30.59	33.89	36.67	34.73
		3.99813	30.55	33.83	36.63	34.71
		4.00281	30.61	33.83	36.65	34.81
		4.00749	30.61	33.85	36.87	34.81
		4.01217	30.59	33.83	36.71	34.81
		4.01685	30.57	33.79	36.69	34.79
		4.02154	30.59	33.97	36.73	34.77
		4.02622	30.59	34.05	36.65	34.75
		4.0309	30.67	33.99	36.83	34.81
		4.03558	30.59	34.03	36.95	34.87
		4.04026	30.61	33.93	36.75	34.77
		4.04494	30.63	34.03	36.93	34.87
		4.04963	30.61	34.09	36.89	34.89
		4.05431	30.65	34.11	36.81	34.85
		4.05899	30.53	34.03	36.65	34.89
		4.06367	30.63	34.17	36.57	34.97
		4.06835	30.61	34.11	36.63	35.03
		4.07303	30.53	34.15	36.69	34.85
		4.07772	30.67	34.23	36.73	34.93
		4.0824	30.53	34.17	36.99	34.83
		4.08708	30.59	34.17	36.83	34.99
		4.09176	30.67	34.11	36.81	34.87
		4.09644	30.71	33.97	36.75	34.87
		4.10112	30.67	34.17	36.53	34.99
		4.10581	30.57	34.05	36.51	34.97
		4.11049	30.69	34.25	36.73	34.93
		4.11517	30.63	34.19	36.65	34.89
		4.11985	30.77	34.17	36.57	34.99
		4.12453	30.73	34.27	36.61	34.99
		4.12921	30.67	34.19	36.57	35.05
		4.1339	30.75	34.31	36.61	35.09
		4.13858	30.75	34.33	36.53	35.05
		4.14326	30.83	34.31	36.73	35.05
		4.14794	30.83	34.33	36.61	35.07
		4.15262	30.71	34.23	36.77	35.23
		4.1573	30.73	34.11	36.63	35.07
		4.16199	30.77	34.15	36.55	35.05
		4.16667	30.73	34.21	36.81	35.05
		4.17135	30.79	34.19	36.75	35.03
		4.17603	30.83	34.39	36.93	35.19
		4.18071	30.87	34.25	37.01	35.23
		4.18539	30.89	34.21	37.25	35.15
		4.19007	30.87	34.19	37.23	35.17
		4.19476	30.83	34.19	37.15	35.21
		4.19944	30.87	34.25	37.19	35.15
		4.20412	30.83	34.11	37.47	35.15
		4.2088	30.87	34.17	37.13	35.21
		4.21348	30.91	34.31	36.95	35.19
		4.21816	30.83	34.21	36.87	35.13
		4.22285	30.81	34.29	37.11	35.21
		4.22753	30.83	34.39	37.09	35.27
		4.23221	30.87	34.27	37.09	35.15
		4.23689	30.93	34.25	37.05	35.27
		4.24157	30.85	34.39	37.45	35.23
		4.24625	30.99	34.35	37.49	35.31
		4.25094	30.89	34.33	37.23	35.37
		4.25562	30.97	34.43	37.13	35.31
		4.2603	30.93	34.35	37.01	35.35
		4.26498	30.91	34.35	37.09	35.35
		4.26966	30.99	34.43	37.15	35.31
		4.27434	30.95	34.37	37.13	35.39
		4.27903	30.93	34.27	37.13	35.53
		4.28371	31.01	34.23	37.17	35.39
		4.28839	31.05	34.27	37.33	35.47
		4.29307	30.99	34.37	37.45	35.33
		4.29775	31.05	34.39	37.63	35.39
		4.30243	30.99	34.33	37.45	35.35
		4.30712	31.03	34.27	37.39	35.39
		4.3118	31.03	34.37	37.71	35.41
		4.31648	31.11	34.39	37.45	35.35
		4.32116	30.95	34.33	37.41	35.45
		4.32584	30.99	34.29	37.37	35.53
		4.33052	30.99	34.31	37.39	35.45
		4.33521	31.03	34.31	37.49	35.47
		4.33989	30.99	34.45	37.47	35.47
		4.34457	31.05	34.45	37.35	35.55
		4.34925	30.99	34.33	37.41	35.53
		4.35393	30.95	34.49	37.47	35.49
		4.35861	30.97	34.53	37.31	35.53
		4.3633	31.07	34.51	37.47	35.51
		4.36798	31.05	34.53	37.33	35.53
		4.37266	31.03	34.63	37.43	35.63
		4.37734	31.05	34.59	37.39	35.49
		4.38202	31.01	34.57	37.47	35.55
		4.3867	31.09	34.55	37.37	35.61
		4.39139	31.09	34.61	37.45	35.47
		4.39607	30.99	34.53	37.61	35.49
		4.40075	31.13	34.47	37.47	35.45
		4.40543	31.11	34.61	37.47	35.51
		4.41011	31.13	34.55	37.59	35.47
		4.41479	31.13	34.51	37.75	35.57
		4.41948	31.17	34.49	37.47	35.51
		4.42416	31.05	34.61	37.47	35.55
		4.42884	31.13	34.65	37.43	35.59
		4.43352	31.17	34.61	37.41	35.51
		4.4382	31.15	34.73	37.59	35.63
		4.44288	31.07	34.81	37.53	35.55
		4.44757	31.17	34.91	37.53	35.63
		4.45225	31.21	34.97	37.43	35.49
		4.45693	31.13	34.93	37.43	35.61
		4.46161	31.09	34.75	37.47	35.61
		4.46629	31.13	34.83	37.53	35.75
		4.47097	31.23	34.83	37.47	35.59
		4.47566	31.11	34.95	37.47	35.59
		4.48034	31.13	34.99	37.49	35.55
		4.48502	31.11	34.87	37.49	35.61
		4.4897	31.07	34.99	37.51	35.67
		4.49438	31.15	35.11	37.47	35.69
		4.49906	31.11	34.99	37.65	35.63
		4.50375	31.13	35.07	37.83	35.67
		4.50843	31.15	35.03	37.85	35.73
		4.51311	31.15	35.03	37.83	35.63
		4.51779	31.21	34.91	37.75	35.63
		4.52247	31.31	35.07	37.73	35.69
		4.52715	31.29	35.07	37.69	35.61
		4.53184	31.15	34.91	37.75	35.71
		4.53652	31.07	34.97	37.77	35.85
		4.5412	31.37	34.99	37.77	35.81
		4.54588	31.25	35.03	37.69	35.85
		4.55056	31.17	35.03	37.83	35.69
		4.55524	31.17	35.03	37.87	35.77
		4.55993	31.11	35.03	37.75	35.87
		4.56461	31.17	35.03	37.93	35.81
		4.56929	31.25	34.99	37.93	35.87
		4.57397	31.13	34.99	37.79	35.77
		4.57865	31.33	35.07	37.77	35.79
		4.58333	31.15	35.11	37.89	35.85
		4.58801	31.19	35.01	37.87	35.77
		4.5927	31.29	35.19	37.81	35.85
		4.59738	31.33	35.23	37.75	35.87
		4.60206	31.29	35.05	37.79	35.89
		4.60674	31.29	34.95	37.87	35.93
		4.61142	31.25	35.01	38.07	35.91
		4.6161	31.31	35.11	38.21	35.95
		4.62079	31.25	35.15	38.43	35.95
		4.62547	31.17	35.15	38.35	35.99
		4.63015	31.27	35.11	38.37	35.91
		4.63483	31.25	35.13	38.15	35.93
		4.63951	31.29	35.25	38.13	36.03
		4.64419	31.33	35.17	38.13	35.97
		4.64888	31.23	35.29	37.99	35.97
		4.65356	31.41	35.29	38.03	36.05
		4.65824	31.33	35.37	38.11	36.09
		4.66292	31.29	35.31	38.19	36.11
		4.6676	31.33	35.23	38.19	36.03
		4.67228	31.25	35.33	38.09	36.01
		4.67697	31.37	35.25	38.07	36.13
		4.68165	31.33	35.37	37.93	35.97
		4.68633	31.43	35.55	38.03	36.03
		4.69101	31.37	35.45	38.09	36.11
		4.69569	31.29	35.41	38.23	36.03
		4.70037	31.41	35.37	38.31	36.13
		4.70506	31.31	35.39	38.31	36.19
		4.70974	31.37	35.29	38.39	36.15
		4.71442	31.35	35.37	38.43	36.15
		4.7191	31.41	35.33	38.37	36.13
		4.72378	31.37	35.39	38.63	36.03
		4.72846	31.37	35.47	38.49	36.27
		4.73315	31.45	35.59	38.41	36.13
		4.73783	31.37	35.41	38.31	36.21
		4.74251	31.45	35.31	38.59	36.35
		4.74719	31.53	35.41	38.53	36.23
		4.75187	31.37	35.41	38.51	36.17
		4.75655	31.37	35.53	38.49	36.23
		4.76124	31.45	35.61	38.53	36.21
		4.76592	31.39	35.49	38.41	36.23
		4.7706	31.41	35.47	38.39	36.29
		4.77528	31.39	35.47	38.45	36.29
		4.77996	31.43	35.55	38.61	36.25
		4.78464	31.47	35.55	38.59	36.29
		4.78933	31.43	35.57	38.53	36.27
		4.79401	31.39	35.67	38.49	36.31
		4.79869	31.39	35.55	38.49	36.35
		4.80337	31.39	35.61	38.49	36.33
		4.80805	31.45	35.77	38.51	36.35
		4.81273	31.47	35.59	38.43	36.39
		4.81742	31.41	35.61	38.37	36.33
		4.8221	31.31	35.61	38.41	36.37
		4.82678	31.41	35.69	38.41	36.51
		4.83146	31.47	35.79	38.65	36.43
		4.83614	31.45	35.71	38.61	36.39
		4.84082	31.53	35.59	38.61	36.41
		4.84551	31.45	35.77	38.61	36.43
		4.85019	31.53	35.65	38.49	36.27
		4.85487	31.47	35.55	38.77	36.37
		4.85955	31.49	35.65	38.81	36.45
		4.86423	31.49	35.75	38.71	36.37
		4.86891	31.59	35.73	38.55	36.47
		4.8736	31.51	35.63	38.51	36.49
		4.87828	31.57	35.83	38.59	36.55
		4.88296	31.51	35.65	38.67	36.45
		4.88764	31.51	35.81	38.71	36.45
		4.89232	31.45	35.81	38.77	36.47
		4.897	31.47	35.69	38.73	36.53
		4.90169	31.55	35.59	38.81	36.45
		4.90637	31.53	35.81	38.53	36.55
		4.91105	31.45	35.63	38.45	36.53
		4.91573	31.49	35.63	38.55	36.47
		4.92041	31.51	35.77	38.67	36.61
		4.92509	31.55	35.77	38.77	36.63
		4.92978	31.55	35.71	38.73	36.57
		4.93446	31.53	35.77	38.59	36.55
		4.93914	31.53	35.81	38.91	36.49
		4.94382	31.65	35.77	38.99	36.53
		4.9485	31.61	35.71	38.85	36.53
		4.95318	31.67	35.69	38.75	36.59
		4.95787	31.79	35.93	38.75	36.57
		4.96255	31.77	35.77	38.73	36.61
		4.96723	31.67	35.99	38.79	36.59
		4.97191	31.63	35.93	38.69	36.69
		4.97659	31.63	35.83	38.73	36.75
		4.98127	31.71	35.95	38.65	36.65
		4.98596	31.59	35.91	38.73	36.63
		4.99064	31.67	35.97	38.67	36.69
		4.99532	31.77	35.91	38.65	36.83
		5	31.61	35.97	38.69	36.77
		5.00468	31.67	35.97	38.67	36.69
		5.00936	31.79	35.95	38.59	36.69
		5.01404	31.71	35.93	38.71	36.67
		5.01873	31.69	36.01	38.91	36.77
		5.02341	31.81	36.21	38.95	36.91
		5.02809	31.73	36.15	38.85	36.83
		5.03277	31.75	36.07	39.25	36.87
		5.03745	31.77	35.99	39.31	36.81
		5.04213	31.83	35.97	39.37	36.81
		5.04682	31.77	36.01	39.21	36.85
		5.0515	31.79	36.13	39.05	36.79
		5.05618	31.79	35.97	39.03	36.95
		5.06086	31.75	35.99	39.19	36.97
		5.06554	31.77	36.09	39.51	36.99
		5.07022	31.73	36.09	39.47	36.79
		5.07491	31.75	35.91	39.05	36.75
		5.07959	31.83	36.09	38.97	36.73
		5.08427	31.75	36.11	38.93	36.79
		5.08895	31.83	35.99	39.21	36.85
		5.09363	31.71	36.11	39.19	36.93
		5.09831	31.83	36.27	39.43	37.03
		5.103	31.85	36.21	39.37	37.05
		5.10768	31.93	36.21	39.37	37.01
		5.11236	31.85	36.15	39.29	36.91
		5.11704	31.95	36.13	39.21	36.93
		5.12172	31.97	36.21	39.29	36.91
		5.1264	31.83	36.15	39.11	36.95
		5.13109	31.89	36.09	39.13	36.99
		5.13577	31.91	36.11	39.11	36.91
		5.14045	31.87	36.25	39.05	36.97
		5.14513	31.85	36.33	39.31	36.97
		5.14981	31.95	36.15	39.31	37.05
		5.15449	31.87	36.05	39.17	37.01
		5.15918	31.85	36.21	39.15	37.07
		5.16386	31.93	36.11	39.11	37.07
		5.16854	32.05	36.25	39.15	37.05
		5.17322	31.97	36.27	39.25	36.99
		5.1779	31.99	36.13	39.17	37.01
		5.18258	32.01	36.27	39.17	37.03
		5.18727	31.97	36.21	39.15	37.01
		5.19195	32.13	36.31	39.13	37.09
		5.19663	32.07	36.35	39.13	37.07
		5.20131	31.97	36.31	39.13	37.07
		5.20599	32.01	36.45	39.35	36.97
		5.21067	32.03	36.29	39.39	37.07
		5.21536	31.85	36.29	39.47	37.07
		5.22004	32.01	36.13	39.57	37.01
		5.22472	31.97	36.19	39.47	37.05
		5.2294	31.97	36.19	39.35	37.01
		5.23408	32.01	36.25	39.41	37.11
		5.23876	32.01	36.29	39.39	37.01
		5.24345	31.89	36.35	39.57	37.11
		5.24813	32.05	36.39	39.43	37.05
		5.25281	31.97	36.25	39.47	37.11
		5.25749	32.03	36.25	39.47	37.11
		5.26217	32.01	36.37	39.31	37.13
		5.26685	31.97	36.33	39.39	37.15
		5.27154	32.05	36.43	39.61	37.13
		5.27622	31.95	36.41	39.73	37.19
		5.2809	31.95	36.53	39.55	37.09
		5.28558	32.01	36.51	39.45	37.21
		5.29026	32.09	36.37	39.49	37.15
		5.29494	31.99	36.37	39.59	37.11
		5.29963	32.13	36.25	39.65	37.21
		5.30431	32.01	36.25	39.39	37.29
		5.30899	32.07	36.33	39.39	37.19
		5.31367	31.99	36.39	39.37	37.17
		5.31835	32.09	36.47	39.51	37.13
		5.32303	32.13	36.53	39.49	37.15
		5.32772	32.19	36.53	39.47	37.31
		5.3324	32.19	36.55	39.49	37.27
		5.33708	32.09	36.61	39.47	37.29
		5.34176	32.13	36.67	39.65	37.31
		5.34644	32.13	36.59	39.65	37.21
		5.35112	32.17	36.57	39.49	37.31
		5.35581	32.13	36.67	39.39	37.21
		5.36049	32.09	36.55	39.55	37.21
		5.36517	32.11	36.61	39.53	37.29
		5.36985	32.09	36.59	39.53	37.29
		5.37453	32.11	36.67	39.63	37.33
		5.37921	32.11	36.55	39.71	37.31
		5.3839	32.17	36.59	39.67	37.23
		5.38858	32.07	36.67	39.61	37.31
		5.39326	32.19	36.57	39.67	37.29
		5.39794	32.21	36.63	39.53	37.35
		5.40262	32.13	36.75	39.61	37.29
		5.4073	32.23	36.69	39.41	37.35
		5.41199	32.03	36.63	39.51	37.31
		5.41667	32.13	36.63	39.43	37.35
		5.42135	32.21	36.65	39.63	37.35
		5.42603	32.17	36.71	39.69	37.25
		5.43071	32.15	36.81	39.73	37.31
		5.43539	32.15	36.89	39.57	37.29
		5.44007	32.27	36.91	39.61	37.31
		5.44476	32.23	36.85	39.87	37.39
		5.44944	32.15	36.71	39.87	37.47
		5.45412	32.21	36.77	39.73	37.49
		5.4588	32.23	36.79	39.77	37.63
		5.46348	32.33	36.95	39.65	37.61
		5.46816	32.15	36.79	39.77	37.55
		5.47285	32.23	37.09	39.63	37.51
		5.47753	32.21	37.03	39.61	37.41
		5.48221	32.23	36.97	39.69	37.49
		5.48689	32.19	36.89	39.83	37.43
		5.49157	32.25	36.87	39.77	37.47
		5.49625	32.23	36.95	39.71	37.39
		5.50094	32.31	36.87	39.77	37.35
		5.50562	32.25	37.01	39.73	37.49
		5.5103	32.25	37.01	39.77	37.39
		5.51498	32.23	37.01	39.73	37.41
		5.51966	32.45	36.79	39.71	37.45
		5.52434	32.37	36.85	39.77	37.43
		5.52903	32.27	36.95	39.73	37.47
		5.53371	32.35	36.79	39.67	37.61
		5.53839	32.37	36.97	39.67	37.49
		5.54307	32.37	36.99	39.79	37.53
		5.54775	32.39	37.01	39.81	37.41
		5.55243	32.39	37.01	39.81	37.55
		5.55712	32.31	36.91	39.81	37.59
		5.5618	32.45	36.95	39.89	37.49
		5.56648	32.33	36.93	39.97	37.35
		5.57116	32.43	36.83	40.05	37.47
		5.57584	32.43	36.83	40.07	37.59
		5.58052	32.37	36.87	40.03	37.55
		5.58521	32.43	36.67	39.95	37.59
		5.58989	32.39	36.81	39.81	37.51
		5.59457	32.37	36.77	39.77	37.49
		5.59925	32.37	36.91	39.83	37.55
		5.60393	32.47	37.05	39.77	37.61
		5.60861	32.37	37.05	39.81	37.57
		5.6133	32.49	36.91	40.05	37.81
		5.61798	32.43	36.87	40.13	37.71
		5.62266	32.47	37.01	39.91	37.67
		5.62734	32.33	37.09	39.83	37.67
		5.63202	32.31	36.93	39.91	37.51
		5.6367	32.49	36.83	39.87	37.49
		5.64139	32.45	36.93	39.87	37.49
		5.64607	32.41	37.01	39.77	37.67
		5.65075	32.39	37.01	39.87	37.59
		5.65543	32.49	36.99	39.93	37.51
		5.66011	32.51	36.99	39.81	37.59
		5.66479	32.59	37.05	39.87	37.63
		5.66948	32.37	37.07	39.81	37.63
		5.67416	32.41	37.17	39.83	37.57
		5.67884	32.47	37.23	39.75	37.61
		5.68352	32.43	37.15	39.63	37.57
		5.6882	32.45	37.17	39.81	37.59
		5.69288	32.43	37.37	39.87	37.61
		5.69757	32.43	37.29	40.03	37.67
		5.70225	32.45	37.29	40.09	37.75
		5.70693	32.49	37.33	40.23	37.71
		5.71161	32.49	37.25	40.45	37.73
		5.71629	32.51	37.19	40.29	37.75
		5.72097	32.71	37.07	40.45	37.85
		5.72566	32.55	37.23	40.55	37.79
		5.73034	32.39	37.23	40.31	37.77
		5.73502	32.47	37.33	40.37	37.91
		5.7397	32.57	37.39	40.51	37.81
		5.74438	32.57	37.31	40.19	37.71
		5.74906	32.55	37.23	40.21	37.83
		5.75375	32.45	37.25	40.21	37.81
		5.75843	32.47	37.27	40.25	37.75
		5.76311	32.67	37.23	40.27	37.77
		5.76779	32.51	37.39	40.35	37.81
		5.77247	32.55	37.41	40.29	37.87
		5.77715	32.55	37.39	40.51	37.79
		5.78184	32.51	37.21	40.43	37.81
		5.78652	32.45	37.29	40.43	37.73
		5.7912	32.49	37.39	40.43	37.79
		5.79588	32.47	37.43	40.37	37.77
		5.80056	32.47	37.35	40.37	37.83
		5.80524	32.47	37.39	40.37	37.83
		5.80993	32.55	37.31	40.31	37.79
		5.81461	32.57	37.35	40.45	37.81
		5.81929	32.63	37.37	40.33	37.71
		5.82397	32.65	37.47	40.27	37.85
		5.82865	32.49	37.35	40.37	37.89
		5.83333	32.49	37.39	40.47	37.99
		5.83801	32.55	37.31	40.27	37.89
		5.8427	32.61	37.27	40.37	37.81
		5.84738	32.59	37.35	40.55	37.91
		5.85206	32.59	37.33	40.53	37.87
		5.85674	32.67	37.31	40.59	37.89
		5.86142	32.57	37.27	40.43	37.91
		5.8661	32.57	37.39	40.49	37.85
		5.87079	32.55	37.33	40.35	37.91
		5.87547	32.57	37.33	40.39	37.87
		5.88015	32.59	37.37	40.55	37.95
		5.88483	32.59	37.27	40.51	38.01
		5.88951	32.65	37.17	40.37	37.97
		5.89419	32.61	37.21	40.43	37.97
		5.89888	32.59	37.27	40.53	37.97
		5.90356	32.65	37.25	40.57	37.93
		5.90824	32.61	37.41	40.61	37.93
		5.91292	32.77	37.39	40.63	37.93
		5.9176	32.69	37.45	40.57	37.99
		5.92228	32.63	37.37	40.63	38.09
		5.92697	32.71	37.35	40.75	38.03
		5.93165	32.75	37.45	40.67	37.99
		5.93633	32.67	37.43	40.53	37.89
		5.94101	32.67	37.43	40.53	37.91
		5.94569	32.71	37.43	40.67	37.95
		5.95037	32.85	37.43	40.59	38.03
		5.95506	32.89	37.41	41.01	38.03
		5.95974	32.83	37.39	40.93	38.09
		5.96442	32.75	37.39	40.65	38.05
		5.9691	32.77	37.45	40.65	38.11
		5.97378	32.89	37.49	40.73	38.05
		5.97846	32.83	37.53	40.95	38.01
		5.98315	32.81	37.47	40.85	37.99
		5.98783	32.83	37.49	40.91	38.15
		5.99251	32.83	37.53	41.09	38.07
		5.99719	32.87	37.63	41.03	38.01
		6.00187	32.83	37.69	40.93	38.03
		6.00655	32.87	37.63	40.81	38.07
		6.01124	32.85	37.53	40.83	38.07
		6.01592	32.93	37.55	40.75	38.01
		6.0206	32.81	37.51	40.79	38.01
		6.02528	32.91	37.43	40.83	38.11
		6.02996	32.91	37.47	40.81	38.01
		6.03464	32.79	37.35	40.93	38.05
		6.03933	32.87	37.51	40.87	38.07
		6.04401	32.85	37.55	40.85	38.15
		6.04869	32.93	37.61	41.07	38.03
		6.05337	32.93	37.63	41.07	38.01
		6.05805	32.93	37.57	41.21	38.13
		6.06273	32.83	37.63	41.23	38.07
		6.06742	32.91	37.55	41.33	38.03
		6.0721	32.93	37.61	41.41	38.11
		6.07678	32.81	37.63	41.19	38.11
		6.08146	32.93	37.65	41.15	38.31
		6.08614	32.99	37.61	41.13	38.15
		6.09082	33.01	37.67	41.27	38.11
		6.09551	32.97	37.67	41.41	38.13
		6.10019	33.07	37.83	41.23	38.07
		6.10487	32.97	37.65	41.05	38.09
		6.10955	32.85	37.59	41.07	38.11
		6.11423	32.89	37.61	41.07	38.17
		6.11891	32.81	37.77	41.03	38.23
		6.1236	32.93	37.83	40.99	38.33
		6.12828	32.95	37.55	41.03	38.33
		6.13296	32.81	37.55	41.09	38.31
		6.13764	32.97	37.67	40.97	38.27
		6.14232	32.99	37.55	40.95	38.15
		6.147	33.03	37.59	40.83	38.37
		6.15169	32.99	37.75	40.93	38.27
		6.15637	32.95	37.73	41.05	38.31
		6.16105	32.93	37.67	41.11	38.19
		6.16573	32.95	37.71	41.03	38.23
		6.17041	33.01	37.61	41.11	38.21
		6.17509	32.97	37.73	41.09	38.29
		6.17978	32.95	37.57	41.15	38.23
		6.18446	32.87	37.45	41.25	38.35
		6.18914	32.99	37.49	41.27	38.33
		6.19382	32.97	37.83	41.35	38.37
		6.1985	32.99	37.71	41.33	38.37
		6.20318	33.05	37.69	41.27	38.29
		6.20787	33.01	37.61	41.29	38.31
		6.21255	32.95	37.55	41.35	38.39
		6.21723	32.93	37.69	41.37	38.37
		6.22191	33.05	37.71	41.43	38.35
		6.22659	32.99	37.89	41.41	38.49
		6.23127	32.83	37.91	41.51	38.53
		6.23596	33.01	37.85	41.59	38.25
		6.24064	33.11	37.75	41.55	38.41
		6.24532	33.03	37.69	41.33	38.47
		6.25	32.97	37.55	41.25	38.43
		6.25468	32.99	37.61	41.19	38.45
		6.25936	32.99	37.57	41.69	38.41
		6.26404	32.99	37.67	41.71	38.51
		6.26873	33.15	37.71	41.43	38.43
		6.27341	32.97	37.73	41.53	38.49
		6.27809	32.97	37.77	41.69	38.47
		6.28277	32.91	37.77	41.65	38.63
		6.28745	33.07	37.85	41.65	38.57
		6.29213	33.03	37.85	41.55	38.51
		6.29682	33.05	37.77	41.57	38.61
		6.3015	33.09	37.79	41.39	38.47
		6.30618	33.11	37.89	41.41	38.47
		6.31086	33.09	38.01	41.33	38.47
		6.31554	33.13	38.01	41.25	38.49
		6.32022	33.09	38.01	41.31	38.57
		6.32491	32.97	38.07	41.27	38.51
		6.32959	33.21	38.11	41.31	38.51
		6.33427	33.11	38.21	41.37	38.47
		6.33895	33.21	38.17	41.41	38.61
		6.34363	33.17	38.05	41.47	38.45
		6.34831	33.17	37.91	41.49	38.55
		6.353	33.07	37.87	41.67	38.61
		6.35768	33.21	37.97	41.51	38.53
		6.36236	33.13	37.95	41.41	38.51
		6.36704	33.05	38.01	41.39	38.53
		6.37172	33.03	38.03	41.65	38.61
		6.3764	33.15	38.09	41.85	38.57
		6.38109	33.17	38.01	41.85	38.61
		6.38577	33.13	37.81	41.85	38.61
		6.39045	33.13	37.87	41.73	38.55
		6.39513	33.15	37.91	42.03	38.49
		6.39981	33.11	38.01	42.17	38.65
		6.40449	33.21	38.13	41.93	38.73
		6.40918	33.21	37.93	41.63	38.63
		6.41386	33.13	38.01	41.55	38.59
		6.41854	33.17	37.99	41.53	38.67
		6.42322	33.27	37.95	41.57	38.79
		6.4279	33.21	38.01	41.55	38.73
		6.43258	33.21	38.07	41.57	38.67
		6.43727	33.27	38.11	41.81	38.63
		6.44195	33.15	38.15	41.91	38.75
		6.44663	33.25	38.07	41.77	38.79
		6.45131	33.07	38.17	41.75	38.75
		6.45599	33.19	38.09	41.95	38.75
		6.46067	33.19	37.95	42.03	38.69
		6.46536	33.09	38.01	42.11	38.75
		6.47004	33.21	38.01	41.97	38.79
		6.47472	33.13	37.95	41.81	38.71
		6.4794	33.17	37.93	41.83	38.75
		6.48408	33.17	38.01	41.59	38.81
		6.48876	33.31	38.13	41.45	38.71
		6.49345	33.17	38.13	41.63	38.93
		6.49813	33.29	38.17	41.79	38.77
		6.50281	33.27	38.23	41.87	38.75
		6.50749	33.25	38.25	41.99	38.73
		6.51217	33.19	38.25	41.91	38.67
		6.51685	33.23	38.25	41.77	38.81
		6.52154	33.29	38.05	41.77	38.79
		6.52622	33.27	37.99	41.73	38.83
		6.5309	33.25	37.99	41.67	38.83
		6.53558	33.39	37.99	41.85	38.81
		6.54026	33.31	37.99	41.87	38.77
		6.54494	33.31	38.03	41.81	38.75
		6.54963	33.31	38.21	41.73	38.77
		6.55431	33.27	38.35	41.83	38.83
		6.55899	33.27	38.47	41.89	38.65
		6.56367	33.33	38.65	41.95	38.83
		6.56835	33.29	38.49	42.07	38.85
		6.57303	33.29	38.53	42.05	38.69
		6.57772	33.27	38.47	41.93	38.77
		6.5824	33.31	38.43	42.01	38.87
		6.58708	33.31	38.31	42.03	38.85
		6.59176	33.33	38.29	42.35	38.83
		6.59644	33.19	38.41	42.39	38.95
		6.60112	33.33	38.43	42.07	38.77
		6.60581	33.35	38.39	42.07	38.81
		6.61049	33.37	38.27	42.03	38.83
		6.61517	33.21	38.23	42.13	38.95
		6.61985	33.37	38.33	42.25	38.89
		6.62453	33.37	38.39	42.17	38.85
		6.62921	33.47	38.19	42.07	38.85
		6.6339	33.33	38.23	41.95	38.95
		6.63858	33.31	38.41	42.17	39.01
		6.64326	33.29	38.31	42.19	38.97
		6.64794	33.25	38.35	42.27	38.81
		6.65262	33.37	38.51	42.17	38.79
		6.6573	33.33	38.29	42.15	38.83
		6.66199	33.41	38.37	42.13	38.85
		6.66667	33.43	38.31	42.25	38.89
		6.67135	33.27	38.45	42.05	38.97
		6.67603	33.35	38.37	42.17	38.89
		6.68071	33.33	38.41	42.29	38.87
		6.68539	33.37	38.49	42.23	38.91
		6.69007	33.45	38.49	42.33	38.95
		6.69476	33.31	38.49	42.55	38.95
		6.69944	33.37	38.61	42.37	38.97
		6.70412	33.41	38.53	42.49	38.95
		6.7088	33.41	38.39	42.65	38.93
		6.71348	33.33	38.29	42.51	38.97
		6.71816	33.49	38.45	42.45	39.01
		6.72285	33.33	38.55	42.29	38.97
		6.72753	33.41	38.39	42.23	38.97
		6.73221	33.49	38.39	42.19	39.05
		6.73689	33.29	38.57	42.19	38.97
		6.74157	33.45	38.63	41.97	38.91
		6.74625	33.41	38.57	42.27	39.03
		6.75094	33.43	38.57	42.35	39.07
		6.75562	33.43	38.45	42.25	38.93
		6.7603	33.45	38.47	42.21	38.99
		6.76498	33.43	38.51	42.13	38.95
		6.76966	33.53	38.51	42.21	39.01
		6.77434	33.59	38.45	42.33	38.99
		6.77903	33.57	38.35	42.45	38.87
		6.78371	33.51	38.65	42.57	39.09
		6.78839	33.53	38.73	42.61	39.07
		6.79307	33.43	38.49	42.31	39.11
		6.79775	33.45	38.43	42.29	39.09
		6.80243	33.49	38.65	42.21	39.01
		6.80712	33.53	38.59	42.05	38.99
		6.8118	33.47	38.67	42.07	39.11
		6.81648	33.55	38.65	42.05	39.11
		6.82116	33.53	38.67	42.03	39.05
		6.82584	33.49	38.53	42.23	39.09
		6.83052	33.53	38.53	42.35	39.09
		6.83521	33.43	38.45	42.23	39.17
		6.83989	33.69	38.55	42.25	39.19
		6.84457	33.65	38.53	42.09	39.17
		6.84925	33.61	38.51	42.23	39.11
		6.85393	33.61	38.57	42.29	39.21
		6.85861	33.53	38.63	42.13	39.17
		6.8633	33.55	38.63	42.21	39.25
		6.86798	33.51	38.67	42.21	39.13
		6.87266	33.51	38.73	42.25	39.21
		6.87734	33.51	38.77	42.35	39.27
		6.88202	33.61	38.61	42.29	39.25
		6.8867	33.67	38.59	42.45	39.17
		6.89139	33.71	38.71	42.53	39.21
		6.89607	33.57	38.73	42.45	39.17
		6.90075	33.61	38.85	42.45	39.23
		6.90543	33.61	38.87	42.71	39.19
		6.91011	33.63	38.81	42.67	39.05
		6.91479	33.57	38.75	42.87	39.21
		6.91948	33.61	38.77	42.75	39.15
		6.92416	33.53	38.77	42.81	39.21
		6.92884	33.59	38.71	42.69	39.21
		6.93352	33.57	38.89	42.63	39.17
		6.9382	33.55	38.97	42.71	39.23
		6.94288	33.73	39.13	42.71	39.23
		6.94757	33.61	38.81	42.53	39.29
		6.95225	33.65	38.83	42.51	39.23
		6.95693	33.61	38.67	42.75	39.29
		6.96161	33.59	38.67	42.67	39.25
		6.96629	33.61	38.69	42.59	39.23
		6.97097	33.67	38.77	42.67	39.29
		6.97566	33.55	38.77	42.65	39.27
		6.98034	33.49	38.83	42.67	39.17
		6.98502	33.55	38.97	42.95	39.19
		6.9897	33.57	39.05	43.03	39.31
		6.99438	33.63	38.87	42.91	39.35
		6.99906	33.51	38.95	42.87	39.37
		7.00375	33.71	39.01	42.97	39.35
		7.00843	33.65	38.83	42.89	39.37
		7.01311	33.61	38.89	42.79	39.39
		7.01779	33.65	39.01	42.95	39.35
		7.02247	33.71	38.95	42.95	39.35
		7.02715	33.61	38.93	42.95	39.33
		7.03184	33.69	38.93	42.71	39.27
		7.03652	33.73	38.83	42.79	39.37
		7.0412	33.67	38.91	42.89	39.31
		7.04588	33.67	38.93	42.93	39.49
		7.05056	33.57	38.99	42.73	39.29
		7.05524	33.67	38.89	42.51	39.37
		7.05993	33.77	38.81	42.57	39.43
		7.06461	33.71	38.87	42.59	39.41
		7.06929	33.71	38.89	42.57	39.33
		7.07397	33.65	38.83	42.59	39.51
		7.07865	33.67	38.83	42.61	39.51
		7.08333	33.61	38.91	42.95	39.43
		7.08801	33.67	38.97	43.05	39.59
		7.0927	33.73	38.83	42.95	39.45
		7.09738	33.63	38.91	42.87	39.43
		7.10206	33.69	38.95	42.99	39.49
		7.10674	33.75	38.97	42.91	39.53
		7.11142	33.69	38.91	42.95	39.41
		7.1161	33.79	38.77	42.89	39.59
		7.12079	33.69	38.95	42.95	39.59
		7.12547	33.73	38.97	43.11	39.59
		7.13015	33.73	38.89	43.03	39.65
		7.13483	33.75	38.87	43.03	39.61
		7.13951	33.83	38.89	43.15	39.61
		7.14419	33.77	38.95	43.23	39.63
		7.14888	33.65	39.03	43.11	39.61
		7.15356	33.75	38.97	42.95	39.63
		7.15824	33.73	39.01	43.35	39.75
		7.16292	33.79	38.97	43.31	39.75
		7.1676	33.79	38.89	43.01	39.79
		7.17228	33.83	38.99	42.93	39.65
		7.17697	33.71	38.99	42.93	39.67
		7.18165	33.75	39.07	43.09	39.77
		7.18633	33.79	39.11	43.15	39.65
		7.19101	33.81	39.15	43.05	39.71
		7.19569	33.81	39.17	43.25	39.71
		7.20037	33.73	39.09	43.23	39.65
		7.20506	33.85	39.05	42.89	39.69
		7.20974	33.75	39.09	42.91	39.71
		7.21442	33.89	38.99	42.87	39.75
		7.2191	33.93	39.01	42.91	39.77
		7.22378	33.81	38.93	42.87	39.73
		7.22846	33.89	39.09	42.85	39.63
		7.23315	33.81	39.05	42.89	39.91
		7.23783	33.77	38.89	42.93	39.73
		7.24251	33.91	38.95	42.95	39.63
		7.24719	33.75	39.01	43.21	39.87
		7.25187	33.85	39.01	43.27	39.75
		7.25655	33.87	39.05	43.63	39.85
		7.26124	33.79	39.03	43.35	39.85
		7.26592	33.79	39.01	43.19	39.89
		7.2706	33.85	39.01	43.37	39.77
		7.27528	33.89	39.13	43.29	39.95
		7.27996	33.85	38.93	43.29	39.79
		7.28464	33.79	38.99	43.13	39.79
		7.28933	33.91	39.15	43.07	39.91
		7.29401	33.89	39.25	43.09	39.89
		7.29869	33.79	39.31	43.05	39.77
		7.30337	33.83	39.13	42.93	39.91
		7.30805	33.85	39.19	42.93	39.91
		7.31273	33.85	39.23	42.83	39.97
		7.31742	33.85	39.41	42.79	39.87
		7.3221	33.85	39.23	42.91	39.91
		7.32678	33.87	39.29	43.05	40.05
		7.33146	33.79	39.25	43.19	40.11
		7.33614	33.93	39.13	42.97	39.91
		7.34082	33.91	39.25	43.17	39.91
		7.34551	33.93	39.23	43.13	39.99
		7.35019	33.81	39.33	43.15	39.97
		7.35487	33.89	39.17	43.27	39.93
		7.35955	33.89	39.17	43.31	39.95
		7.36423	33.83	39.11	43.09	40.05
		7.36891	33.89	39.07	43.45	39.93
		7.3736	33.93	39.13	43.35	39.97
		7.37828	33.89	39.19	43.37	40.01
		7.38296	33.95	39.13	43.23	40.05
		7.38764	33.91	39.17	43.25	40.03
		7.39232	33.91	39.21	43.23	39.91
		7.397	34.03	39.35	43.11	39.95
		7.40169	33.87	39.25	43.15	39.95
		7.40637	33.87	39.21	43.25	39.93
		7.41105	33.89	39.31	43.47	40.09
		7.41573	33.91	39.19	43.65	40.13
		7.42041	33.83	39.21	43.47	40.29
		7.42509	33.91	39.31	43.37	40.17
		7.42978	33.93	39.25	43.33	40.13
		7.43446	33.93	39.31	43.33	40.19
		7.43914	33.85	39.27	43.33	39.99
		7.44382	33.85	39.29	43.27	40.15
		7.4485	33.93	39.29	43.17	40.11
		7.45318	33.93	39.39	43.33	40.13
		7.45787	34.05	39.39	43.37	40.29
		7.46255	33.97	39.31	43.49	40.23
		7.46723	33.95	39.23	43.39	40.13
		7.47191	33.97	39.31	43.51	40.07
		7.47659	33.95	39.31	43.39	40.15
		7.48127	34.01	39.27	43.23	40.25
		7.48596	34.11	39.33	43.31	40.23
		7.49064	33.99	39.45	43.33	40.15
		7.49532	34.01	39.35	43.41	40.11
		7.5	34.01	39.27	43.51	40.21
		7.50468	34.09	39.23	43.45	40.15
		7.50936	33.97	39.29	43.55	40.19
		7.51404	34.09	39.33	43.43	40.23
		7.51873	34.07	39.41	43.47	40.21
		7.52341	34.07	39.43	43.41	40.33
		7.52809	34.07	39.39	43.39	40.23
		7.53277	34.07	39.23	43.51	40.31
		7.53745	34.01	39.31	43.45	40.37
		7.54213	34.03	39.25	43.39	40.17
		7.54682	34.05	39.23	43.49	40.21
		7.5515	34.11	39.21	43.37	40.27
		7.55618	34.07	39.21	43.29	40.19
		7.56086	34.01	39.19	43.33	40.27
		7.56554	34.09	39.19	43.37	40.29
		7.57022	34.19	39.21	43.31	40.35
		7.57491	34.03	39.31	43.29	40.17
		7.57959	34.09	39.23	43.27	40.23
		7.58427	34.15	39.33	43.31	40.27
		7.58895	33.97	39.37	43.37	40.31
		7.59363	34.07	39.31	43.33	40.37
		7.59831	34.21	39.35	43.41	40.43
		7.603	34.05	39.35	43.43	40.57
		7.60768	34.21	39.31	43.27	40.41
		7.61236	34.11	39.37	43.23	40.39
		7.61704	34.11	39.33	43.37	40.41
		7.62172	34.29	39.25	43.53	40.33
		7.6264	34.19	39.37	43.69	40.45
		7.63109	33.99	39.49	43.69	40.41
		7.63577	34.11	39.49	43.41	40.37
		7.64045	34.21	39.45	43.33	40.39
		7.64513	34.25	39.43	43.35	40.33
		7.64981	34.17	39.47	43.25	40.41
		7.65449	34.09	39.49	43.37	40.41
		7.65918	34.09	39.57	43.39	40.31
		7.66386	34.09	39.39	43.43	40.45
		7.66854	34.23	39.45	43.51	40.41
		7.67322	34.11	39.51	43.57	40.33
		7.6779	34.09	39.41	43.45	40.37
		7.68258	34.09	39.57	43.37	40.37
		7.68727	34.19	39.49	43.33	40.27
		7.69195	34.11	39.45	43.47	40.31
		7.69663	34.11	39.55	43.45	40.49
		7.70131	34.15	39.45	43.49	40.35
		7.70599	34.19	39.39	43.39	40.47
		7.71067	34.29	39.53	43.35	40.45
		7.71536	34.09	39.55	43.37	40.47
		7.72004	34.19	39.47	43.59	40.37
		7.72472	34.15	39.53	43.43	40.43
		7.7294	34.19	39.57	43.43	40.37
		7.73408	34.15	39.61	43.43	40.39
		7.73876	34.15	39.47	43.51	40.33
		7.74345	34.13	39.45	43.53	40.41
		7.74813	34.19	39.37	43.67	40.51
		7.75281	34.19	39.29	43.85	40.39
		7.75749	34.17	39.43	43.81	40.57
		7.76217	34.31	39.43	43.75	40.45
		7.76685	34.23	39.33	43.65	40.51
		7.77154	34.31	39.41	43.57	40.53
		7.77622	34.33	39.47	43.59	40.55
		7.7809	34.21	39.49	43.77	40.57
		7.78558	34.21	39.53	43.85	40.51
		7.79026	34.23	39.31	43.87	40.43
		7.79494	34.25	39.55	43.95	40.51
		7.79963	34.19	39.37	44.15	40.41
		7.80431	34.23	39.31	44.19	40.49
		7.80899	34.25	39.37	43.87	40.51
		7.81367	34.31	39.29	43.77	40.47
		7.81835	34.27	39.45	43.73	40.55
		7.82303	34.23	39.53	43.81	40.45
		7.82772	34.19	39.51	43.95	40.61
		7.8324	34.25	39.41	44.01	40.57
		7.83708	34.25	39.21	43.97	40.57
		7.84176	34.31	39.33	44.05	40.57
		7.84644	34.23	39.47	43.93	40.57
		7.85112	34.35	39.47	43.91	40.53
		7.85581	34.29	39.49	44.19	40.59
		7.86049	34.27	39.41	44.25	40.57
		7.86517	34.31	39.51	44.31	40.55
		7.86985	34.25	39.35	44.29	40.57
		7.87453	34.27	39.47	43.93	40.59
		7.87921	34.27	39.61	43.87	40.71
		7.8839	34.33	39.67	43.83	40.71
		7.88858	34.25	39.63	43.89	40.61
		7.89326	34.27	39.35	43.99	40.57
		7.89794	34.33	39.39	43.87	40.59
		7.90262	34.29	39.59	43.77	40.63
		7.9073	34.27	39.45	43.91	40.69
		7.91199	34.31	39.49	43.93	40.59
		7.91667	34.37	39.47	43.87	40.61
		7.92135	34.45	39.47	43.97	40.61
		7.92603	34.35	39.55	43.97	40.75
		7.93071	34.25	39.57	43.97	40.73
		7.93539	34.37	39.47	44.03	40.67
		7.94007	34.47	39.57	43.93	40.63
		7.94476	34.35	39.61	43.93	40.77
		7.94944	34.33	39.71	43.93	40.81
		7.95412	34.31	39.63	43.79	40.77
		7.9588	34.35	39.65	43.87	40.73
		7.96348	34.33	39.61	43.85	40.71
		7.96816	34.41	39.45	43.65	40.71
		7.97285	34.41	39.51	43.71	40.71
		7.97753	34.33	39.55	43.79	40.81
		7.98221	34.39	39.61	43.73	40.85
		7.98689	34.35	39.45	43.77	40.77
		7.99157	34.33	39.43	43.73	40.79
		7.99625	34.27	39.47	43.77	40.69
		8.00094	34.31	39.55	43.75	40.71
		8.00562	34.39	39.55	43.81	40.69
		8.0103	34.35	39.55	43.87	40.79
		8.01498	34.37	39.65	43.87	40.85
		8.01966	34.47	39.59	43.77	40.77
		8.02434	34.47	39.71	43.55	40.77
		8.02903	34.35	39.67	43.77	40.71
		8.03371	34.37	39.63	44.03	40.87
		8.03839	34.41	39.65	44.11	40.73
		8.04307	34.49	39.59	44.13	40.81
		8.04775	34.43	39.51	43.85	40.81
		8.05243	34.43	39.65	43.79	40.81
		8.05712	34.45	39.55	43.87	40.87
		8.0618	34.43	39.57	43.89	40.83
		8.06648	34.43	39.67	43.99	40.89
		8.07116	34.41	39.61	43.99	40.87
		8.07584	34.47	39.71	43.89	40.81
		8.08052	34.43	39.77	44.01	40.79
		8.08521	34.33	39.77	43.95	40.69
		8.08989	34.39	39.77	43.97	40.79
		8.09457	34.43	39.69	43.95	40.77
		8.09925	34.39	39.69	43.89	40.83
		8.10393	34.51	39.61	43.87	40.81
		8.10861	34.45	39.65	43.93	40.75
		8.1133	34.47	39.71	43.89	40.85
		8.11798	34.51	39.75	43.97	40.83
		8.12266	34.49	39.77	44.29	40.83
		8.12734	34.43	39.69	44.33	40.85
		8.13202	34.53	39.69	44.47	40.81
		8.1367	34.53	39.61	44.27	40.95
		8.14139	34.43	39.59	44.15	40.91
		8.14607	34.35	39.51	44.11	40.97
		8.15075	34.51	39.55	44.19	40.85
		8.15543	34.59	39.59	44.03	40.89
		8.16011	34.61	39.69	44.03	40.95
		8.16479	34.61	39.67	44.15	40.85
		8.16948	34.57	39.75	44.19	40.93
		8.17416	34.51	39.81	44.21	40.97
		8.17884	34.53	39.75	44.27	40.99
		8.18352	34.59	39.73	44.39	40.97
		8.1882	34.53	39.65	44.49	41.03
		8.19288	34.47	39.81	44.65	41.03
		8.19757	34.61	39.73	44.29	40.87
		8.20225	34.63	39.75	44.81	40.85
		8.20693	34.63	39.61	44.63	40.93
		8.21161	34.49	39.53	44.61	40.89
		8.21629	34.55	39.61	44.45	40.93
		8.22097	34.61	39.69	44.57	40.93
		8.22566	34.49	39.79	44.43	40.91
		8.23034	34.61	39.81	44.51	40.85
		8.23502	34.65	39.73	44.57	40.91
		8.2397	34.63	39.71	44.57	40.83
		8.24438	34.67	39.67	44.39	40.97
		8.24906	34.63	39.63	44.27	40.85
		8.25375	34.61	39.71	44.47	40.89
		8.25843	34.57	39.75	44.59	40.87
		8.26311	34.69	39.77	44.61	40.91
		8.26779	34.53	39.73	44.95	40.83
		8.27247	34.43	39.59	44.93	40.95
		8.27715	34.63	39.69	44.59	41.01
		8.28184	34.63	39.75	44.75	41.01
		8.28652	34.71	39.69	44.75	41.05
		8.2912	34.63	39.81	44.65	40.99
		8.29588	34.49	39.83	44.75	41.05
		8.30056	34.59	39.83	44.77	40.93
		8.30524	34.63	39.81	44.63	40.97
		8.30993	34.45	39.75	44.55	41.05
		8.31461	34.55	39.71	44.81	41.03
		8.31929	34.61	39.77	44.67	41.11
		8.32397	34.53	39.73	44.47	40.99
		8.32865	34.57	39.79	44.35	41.03
		8.33333	34.63	39.77	44.45	41.09
		8.33801	34.63	39.75	44.55	41.07
		8.3427	34.73	39.79	44.57	41.09
		8.34738	34.65	39.83	44.51	41.11
		8.35206	34.57	39.77	44.53	41.11
		8.35674	34.59	39.83	44.47	41.15
		8.36142	34.67	39.81	44.59	41.09
		8.3661	34.65	39.87	44.61	41.13
		8.37079	34.65	39.79	44.53	41.03
		8.37547	34.59	39.77	44.57	40.99
		8.38015	34.63	39.65	44.55	41.11
		8.38483	34.59	39.67	44.45	41.09
		8.38951	34.69	39.61	44.37	41.13
		8.39419	34.71	39.73	44.39	41.07
		8.39888	34.61	39.81	44.39	41.09
		8.40356	34.57	39.79	44.39	41.05
		8.40824	34.65	39.79	44.43	41.15
		8.41292	34.53	39.77	44.31	41.09
		8.4176	34.67	39.73	44.29	41.11
		8.42228	34.67	39.81	44.33	41.09
		8.42697	34.57	39.85	44.45	41.17
		8.43165	34.67	39.83	44.49	41.29
		8.43633	34.67	39.73	44.61	41.21
		8.44101	34.53	39.85	44.49	41.27
		8.44569	34.61	39.81	44.55	41.35
		8.45037	34.67	39.93	44.59	41.35
		8.45506	34.65	39.93	44.55	41.25
		8.45974	34.71	39.89	44.63	41.31
		8.46442	34.69	40.01	44.57	41.27
		8.4691	34.65	39.99	44.59	41.19
		8.47378	34.67	39.87	44.57	41.27
		8.47846	34.63	39.93	44.61	41.19
		8.48315	34.63	39.91	44.53	41.15
		8.48783	34.69	39.89	44.51	41.05
		8.49251	34.71	40.01	44.65	41.17
		8.49719	34.67	40.05	44.67	41.27
		8.50187	34.69	39.97	44.67	41.17
		8.50655	34.73	40.05	44.67	41.25
		8.51124	34.75	39.89	44.67	41.27
		8.51592	34.73	39.81	44.57	41.31
		8.5206	34.71	39.97	44.67	41.35
		8.52528	34.71	40.21	44.67	41.35
		8.52996	34.75	39.91	44.57	41.19
		8.53464	34.67	39.89	44.69	41.21
		8.53933	34.71	39.91	44.75	41.25
		8.54401	34.71	40.01	44.59	41.21
		8.54869	34.75	40.03	44.61	41.21
		8.55337	34.73	39.89	44.61	41.23
		8.55805	34.71	39.91	44.65	41.27
		8.56273	34.73	39.83	44.71	41.25
		8.56742	34.77	39.87	44.67	41.33
		8.5721	34.71	39.97	44.71	41.33
		8.57678	34.73	39.99	44.83	41.29
		8.58146	34.79	39.83	44.73	41.29
		8.58614	34.73	39.89	45.01	41.25
		8.59082	34.83	39.91	45.03	41.27
		8.59551	34.71	39.95	45.21	41.29
		8.60019	34.71	39.85	45.09	41.37
		8.60487	34.75	39.83	45.01	41.27
		8.60955	34.81	39.87	44.99	41.33
		8.61423	34.87	39.87	44.99	41.33
		8.61891	34.83	39.87	44.87	41.37
		8.6236	34.89	40.01	45.17	41.39
		8.62828	34.95	39.85	45.15	41.45
		8.63296	34.79	39.93	44.97	41.35
		8.63764	34.77	39.89	44.87	41.27
		8.64232	34.89	40.01	45.15	41.37
		8.647	34.83	40.07	45.11	41.39
		8.65169	34.87	39.95	44.95	41.37
		8.65637	34.81	40.03	44.93	41.35
		8.66105	34.73	39.87	44.87	41.53
		8.66573	34.81	39.99	44.89	41.35
		8.67041	34.77	39.93	44.97	41.31
		8.67509	34.77	39.91	44.95	41.31
		8.67978	34.87	39.97	45.19	41.31
		8.68446	34.83	39.97	45.33	41.29
		8.68914	34.83	39.91	45.39	41.45
		8.69382	34.89	40.01	45.09	41.33
		8.6985	34.93	39.99	44.91	41.41
		8.70318	34.83	39.99	44.83	41.39
		8.70787	34.83	40.05	44.77	41.39
		8.71255	34.97	39.97	44.87	41.39
		8.71723	34.93	40.01	44.95	41.39
		8.72191	34.77	39.87	44.99	41.39
		8.72659	35.01	39.91	44.93	41.55
		8.73127	34.93	39.95	44.71	41.43
		8.73596	34.95	39.97	44.79	41.49
		8.74064	34.91	40.01	44.89	41.41
		8.74532	34.97	40.01	45.05	41.41
		8.75	34.93	40.05	45.05	41.35
		8.75468	34.99	40.09	45.05	41.39
		8.75936	34.93	40.13	44.79	41.41
		8.76404	34.95	40.21	44.73	41.37
		8.76873	34.99	40.21	44.69	41.53
		8.77341	35.05	40.09	44.57	41.33
		8.77809	34.97	40.07	44.59	41.45
		8.78277	34.99	40.03	44.55	41.47
		8.78745	35.01	40.05	44.55	41.55
		8.79213	34.89	40.05	44.75	41.41
		8.79682	35.01	40.07	44.81	41.49
		8.8015	35.01	40.07	44.69	41.33
		8.80618	35.01	40.21	44.63	41.35
		8.81086	34.95	40.23	44.59	41.31
		8.81554	34.99	40.11	44.53	41.27
		8.82022	34.95	40.13	44.43	41.45
		8.82491	35.05	40.21	44.67	41.47
		8.82959	34.85	40.25	44.79	41.43
		8.83427	34.97	40.11	44.93	41.51
		8.83895	35.03	40.15	44.91	41.53
		8.84363	35.03	40.27	45.01	41.49
		8.84831	35.03	40.23	44.91	41.47
		8.853	35.15	40.23	44.71	41.51
		8.85768	35.05	40.09	44.71	41.41
		8.86236	35.07	40.21	44.81	41.61
		8.86704	35.07	40.35	44.71	41.57
		8.87172	35.01	40.31	44.61	41.49
		8.8764	35.07	40.29	44.65	41.53
		8.88109	35.05	40.23	44.59	41.59
		8.88577	35.11	40.25	44.57	41.55
		8.89045	35.05	40.29	44.57	41.49
		8.89513	35.21	40.23	44.57	41.49
		8.89981	35.09	40.17	44.65	41.59
		8.90449	35.01	40.25	44.69	41.57
		8.90918	35.03	40.31	44.81	41.59
		8.91386	35.11	40.29	44.89	41.57
		8.91854	35.05	40.25	44.85	41.65
		8.92322	35.07	40.27	44.79	41.61
		8.9279	35.11	40.25	44.77	41.61
		8.93258	35.11	40.25	44.73	41.59
		8.93727	35.03	40.23	44.73	41.55
		8.94195	35.17	40.21	44.85	41.67
		8.94663	35.17	40.17	44.81	41.69
		8.95131	35.11	40.23	44.85	41.65
		8.95599	35.17	40.29	44.77	41.55
		8.96067	35.09	40.35	44.73	41.65
		8.96536	35.19	40.29	44.79	41.73
		8.97004	35.27	40.37	44.89	41.71
		8.97472	35.19	40.43	44.87	41.75
		8.9794	35.17	40.27	44.81	41.75
		8.98408	35.21	40.07	44.85	41.75
		8.98876	35.13	40.25	44.63	41.67
		8.99345	35.19	40.29	44.71	41.75
		8.99813	35.17	40.25	44.75	41.73
		9.00281	35.19	40.35	44.89	41.71
		9.00749	35.13	40.17	44.83	41.71
		9.01217	35.17	40.15	44.77	41.81
		9.01685	35.27	40.09	44.67	41.69
		9.02154	35.25	40.25	44.71	41.71
		9.02622	35.15	40.27	44.83	41.63
		9.0309	35.11	40.13	44.83	41.71
		9.03558	35.15	40.45	44.91	41.65
		9.04026	35.21	40.33	44.95	41.71
		9.04494	35.09	40.25	44.85	41.63
		9.04963	35.11	40.37	44.83	41.61
		9.05431	35.07	40.37	44.89	41.65
		9.05899	35.15	40.33	44.87	41.75
		9.06367	35.07	40.17	44.69	41.73
		9.06835	35.17	40.13	44.77	41.79
		9.07303	35.11	40.13	44.87	41.67
		9.07772	35.19	40.29	44.73	41.71
		9.0824	35.27	40.35	45.15	41.73
		9.08708	35.19	40.49	44.99	41.71
		9.09176	35.27	40.39	44.87	41.75
		9.09644	35.17	40.25	44.69	41.73
		9.10112	35.23	40.17	44.71	41.81
		9.10581	35.13	40.21	44.63	41.75
		9.11049	35.29	40.39	44.73	41.81
		9.11517	35.21	40.41	44.81	41.75
		9.11985	35.19	40.19	44.77	41.81
		9.12453	35.23	40.03	44.73	41.73
		9.12921	35.27	40.17	44.77	41.75
		9.1339	35.17	40.23	45.11	41.89
		9.13858	35.21	40.27	45.23	41.91
		9.14326	35.25	40.29	45.13	41.93
		9.14794	35.25	40.33	44.95	41.79
		9.15262	35.25	40.23	44.95	41.99
		9.1573	35.21	40.25	45.13	41.89
		9.16199	35.19	40.23	45.17	41.85
		9.16667	35.29	40.23	45.23	41.91
		9.17135	35.29	40.21	45.15	41.85
		9.17603	35.33	40.17	45.23	41.85
		9.18071	35.29	40.25	45.15	41.91
		9.18539	35.29	40.35	45.27	41.89
		9.19007	35.19	40.29	45.27	41.73
		9.19476	35.21	40.39	45.17	41.81
		9.19944	35.31	40.45	45.35	41.83
		9.20412	35.31	40.43	45.35	41.85
		9.2088	35.31	40.35	45.39	41.87
		9.21348	35.25	40.39	45.31	41.83
		9.21816	35.27	40.45	45.29	41.81
		9.22285	35.31	40.53	45.21	41.93
		9.22753	35.33	40.71	45.23	41.83
		9.23221	35.23	40.57	45.25	41.85
		9.23689	35.29	40.43	45.29	41.75
		9.24157	35.31	40.47	45.27	41.77
		9.24625	35.33	40.35	45.29	41.81
		9.25094	35.27	40.31	45.27	41.83
		9.25562	35.27	40.45	45.33	41.87
		9.2603	35.31	40.59	45.23	41.83
		9.26498	35.31	40.57	45.29	41.91
		9.26966	35.35	40.57	45.41	41.81
		9.27434	35.25	40.57	45.43	41.89
		9.27903	35.35	40.49	45.41	41.87
		9.28371	35.39	40.51	45.37	41.77
		9.28839	35.23	40.45	45.39	41.89
		9.29307	35.33	40.41	45.49	41.87
		9.29775	35.37	40.43	45.47	41.99
		9.30243	35.33	40.53	45.29	41.85
		9.30712	35.31	40.49	45.37	41.71
		9.3118	35.39	40.43	45.47	41.93
		9.31648	35.33	40.43	45.69	41.91
		9.32116	35.25	40.49	45.77	41.85
		9.32584	35.37	40.61	45.75	41.91
		9.33052	35.33	40.59	45.59	41.91
		9.33521	35.37	40.59	45.51	41.85
		9.33989	35.41	40.61	45.39	41.89
		9.34457	35.43	40.69	45.47	41.87
		9.34925	35.39	40.67	45.37	41.91
		9.35393	35.35	40.69	45.49	41.91
		9.35861	35.33	40.67	45.39	41.95
[truncated: 7,421 more rows]

## Sheet: Supplementary Fig. 4
		800	157348
Supplementary Fig. 4		799	149063
		798	148277
X axis: Binding energy (eV)		797	153133
Y axis: Counts s-1		796	145671
		795	150987
		794	151218
		793	150346
		792	147502
		791	148133
		790	153129
		789	153737
		788	151396
		787	151713
		786	152380
		785	152515
		784	154004
		783	153274
		782	148545
		781	148910
		780	144830
		779	143808
		778	145241
		777	144198
		776	144003
		775	136079
		774	139010
		773	145236
		772	146457
		771	142924
		770	139593
		769	142725
		768	141192
		767	140784
		766	144794
		765	144998
		764	138828
		763	136875
		762	134519
		761	140122
		760	144907
		759	140655
		758	141931
		757	137793
		756	140639
		755	138442
		754	140550
		753	138737
		752	138112
		751	138704
		750	137606
		749	139643
		748	136145
		747	135497
		746	137039
		745	134684
		744	135504
		743	139980
		742	140402
		741	137521
		740	134134
		739	133069
		738	134263
		737	134451
		736	136299
		735	136541
		734	132652
		733	132189
		732	127678
		731	131934
		730	134914
		729	131699
		728	132205
		727	136604
		726	136203
		725	132626
		724	135182
		723	138071
		722	130433
		721	122593
		720	120782
		719	119000
		718	120593
		717	120991
		716	120156
		715	126419
		714	124080
		713	131672
		712	133679
		711	137865
		710	132921
		709	123349
		708	113849
		707	104565
		706	105368
		705	101404
		704	102573
		703	101036
		702	99050.6
		701	99414.4
		700	94121.7
		699	98489.8
		698	102215
		697	100572
		696	98572.1
		695	98963.4
		694	104388
		693	100068
		692	98811.9
		691	98509.5
		690	99116
		689	101922
		688	103646
		687	104424
		686	101179
		685	98676.6
		684	102894
		683	101513
		682	102911
		681	102410
		680	101839
		679	101119
		678	101583
		677	99946.2
		676	103360
		675	98176.8
		674	101422
		673	105145
		672	100948
		671	103820
		670	102567
		669	103382
		668	101369
		667	101230
		666	103159
		665	103937
		664	106557
		663	101898
		662	101349
		661	104382
		660	106308
		659	105760
		658	102554
		657	103783
		656	104465
		655	104418
		654	104586
		653	103957
		652	102027
		651	104576
		650	103199
		649	106439
		648	103874
		647	105969
		646	111715
		645	110341
		644	104699
		643	104549
		642	104812
		641	107743
		640	107305
		639	110230
		638	105572
		637	111529
		636	104679
		635	106378
		634	109672
		633	108757
		632	110648
		631	109540
		630	104958
		629	106598
		628	102732
		627	103911
		626	106563
		625	107472
		624	108456
		623	114018
		622	115203
		621	108251
		620	109628
		619	109262
		618	107979
		617	109138
		616	113787
		615	114396
		614	105748
		613	108481
		612	112112
		611	113657
		610	111933
		609	111739
		608	111751
		607	111069
		606	112119
		605	113149
		604	114700
		603	109065
		602	113044
		601	116764
		600	112892
		599	110419
		598	108196
		597	112825
		596	110427
		595	109969
		594	109453
		593	108546
		592	113608
		591	115663
		590	111416
		589	114667
		588	116875
		587	115829
		586	118147
		585	113859
		584	116762
		583	119911
		582	118896
		581	116678
		580	113880
		579	113884
		578	115479
		577	114554
		576	116600
		575	118601
		574	119147
		573	117678
		572	114967
		571	118651
		570	118239
		569	116895
		568	118934
		567	117563
		566	116413
		565	113979
		564	116480
		563	120917
		562	116955
		561	115806
		560	120494
		559	123450
		558	120966
		557	118156
		556	119480
		555	127674
		554	127438
		553	126399
		552	125993
		551	118777
		550	114526
		549	111699
		548	110533
		547	109973
		546	109506
		545	109088
		544	103613
		543	100222
		542	97288.1
		541	93800.3
		540	91182.6
		539	93865.8
		538	91116.7
		537	91124.7
		536	93728.2
		535	107573
		534	153586
		533	258009
		532	281139
		531	228463
		530	177343
		529	129930
		528	93419.6
		527	83112.6
		526	82323.8
		525	79231.9
		524	83004.5
		523	84776.8
		522	83161.9
		521	81247.2
		520	86178.5
		519	83345.4
		518	83577.2
		517	83690.6
		516	81627.2
		515	84397.6
		514	80222.1
		513	83919.2
		512	82727.5
		511	83672.5
		510	83835.7
		509	86608.6
		508	84731.5
		507	81188.9
		506	81544
		505	84564.2
		504	81921
		503	87699.6
		502	88250.5
		501	88522.2
		500	86751.3
		499	86711.6
		498	84172.2
		497	84677.1
		496	84899.2
		495	84131.3
		494	85879.6
		493	84612
		492	81205.9
		491	83873.6
		490	83912.6
		489	87146.1
		488	86746.1
		487	84031.2
		486	82043
		485	81007.9
		484	82619.5
		483	87772.2
		482	88737.7
		481	86347
		480	86731.5
		479	84971.3
		478	86225.1
		477	85277.3
		476	85882.5
		475	90353.4
		474	84470.4
		473	83505.5
		472	86920
		471	91621.8
		470	85787.7
		469	86610
		468	87197.3
		467	84454.7
		466	87210.6
		465	91194.1
		464	88374.2
		463	88745.8
		462	90860.3
		461	85958
		460	87536.7
		459	88347.5
		458	86141.8
		457	88215
		456	90447.9
		455	92122.9
		454	90840.2
		453	88788.2
		452	87714.9
		451	88505.4
		450	87809.4
		449	88551.5
		448	89608.6
		447	89268.6
		446	87283.2
		445	87826.7
		444	84905.8
		443	87419.5
		442	89289.9
		441	89413.6
		440	87188.9
		439	90448.3
		438	91298.5
		437	89421.1
		436	86429.3
		435	91491.7
		434	92559.7
		433	93484.9
		432	88651
		431	87899.8
		430	92121
		429	92561.3
		428	89202.2
		427	95907.2
		426	93190.9
		425	90680.2
		424	87245.5
		423	89650.6
		422	95368.7
		421	93652
		420	92306.5
		419	94697.2
		418	94840.1
		417	95804.5
		416	95978.3
		415	97777.8
		414	93281.9
		413	90931.9
		412	94604.1
		411	96981.4
		410	94502.3
		409	94732.9
		408	88927.8
		407	91867
		406	97041.4
		405	98230.4
		404	94523.2
		403	93230.1
		402	94874.4
		401	98415.6
		400	96488.5
		399	107048
		398	99507.6
		397	96634.3
		396	93772.4
		395	93331.6
		394	96745.1
		393	96484.5
		392	95685.4
		391	99254.9
		390	95219.6
		389	97172.1
		388	97859.8
		387	97768.8
		386	99422.5
		385	95351.4
		384	100587
		383	100104
		382	97958.5
		381	97460.6
		380	99843.4
		379	95589.9
		378	99844.5
		377	99697
		376	101208
		375	106652
		374	99983.1
		373	94463.7
		372	95930.5
		371	101286
		370	100137
		369	96885.2
		368	100333
		367	103628
		366	106599
		365	102036
		364	101264
		363	105008
		362	104059
		361	103147
		360	98475.5
		359	101760
		358	104885
		357	101819
		356	102026
		355	105604
		354	107106
		353	106133
		352	100926
		351	101867
		350	106932
		349	104663
		348	102504
		347	107523
		346	106150
		345	109695
		344	107513
		343	108289
		342	110127
		341	110700
		340	109498
		339	109379
		338	109593
		337	110631
		336	109410
		335	112442
		334	114998
		333	113705
		332	113575
		331	115279
		330	114171
		329	112434
		328	116690
		327	114532
		326	113672
		325	113473
		324	115823
		323	113232
		322	114270
		321	110880
		320	121231
		319	118812
		318	114681
		317	113740
		316	115961
		315	114797
		314	115186
		313	119143
		312	122356
		311	121107
		310	121276
		309	123019
		308	121845
		307	123206
		306	125481
		305	128920
		304	129060
		303	123624
		302	122172
		301	119297
		300	116290
		299	108821
		298	105083
		297	98323.6
		296	95626.3
		295	92592.8
		294	86610.4
		293	81389.3
		292	82561.7
		291	81714
		290	81873.5
		289	87314.9
		288	97143.4
		287	110451
		286	219316
		285	451272
		284	468252
		283	242366
		282	102166
		281	85274.9
		280	79546.7
		279	74218.2
		278	72165.3
		277	70439.8
		276	70976.2
		275	70639.6
		274	75652.8
		273	73722.8
		272	68443.6
		271	72828.5
		270	72150.2
		269	72116.3
		268	71163.3
		267	74079.7
		266	71010.3
		265	73562.2
		264	70378.2
		263	74308.6
		262	67749.4
		261	72357.1
		260	71133.5
		259	71605.7
		258	70286.5
		257	72591.5
		256	71406.3
		255	71890.4
		254	72024.4
		253	72621.1
		252	70620.6
		251	76242.8
		250	76467
		249	75169.9
		248	74274.3
		247	70284.5
		246	76142.6
		245	74111.3
		244	72184.2
		243	75317.8
		242	73990.8
		241	76697.6
		240	76525
		239	73579.5
		238	74607.9
		237	74180.2
		236	75358
		235	74488
		234	75129
		233	74580.6
		232	80485.9
		231	71953.9
		230	75219.1
		229	73961.9
		228	75328.3
		227	74451
		226	77888.1
		225	74524.9
		224	73787.3
		223	75448.1
		222	77818.1
		221	78900
		220	75017.4
		219	76546.6
		218	81268.2
		217	76939.6
		216	71791.3
		215	77588.2
		214	77165.3
		213	75475.8
		212	74244.2
		211	74790.6
		210	73961.3
		209	77342.5
		208	74304
		207	76484.3
		206	73791
		205	73023.4
		204	75303.4
		203	76401.8
		202	73097.8
		201	74917.9
		200	74191
		199	75692.7
		198	72806.9
		197	75206
		196	73771.2
		195	77638.4
		194	74787.3
		193	74915.5
		192	77418.8
		191	76799.5
		190	76054.6
		189	77834
		188	79399
		187	78747.4
		186	80855.6
		185	76106.9
		184	77036
		183	72640.3
		182	69874.9
		181	70435.9
		180	68874.5
		179	71799
		178	71889
		177	71680.8
		176	70313.9
		175	68459.6
		174	70329.8
		173	72083.4
		172	74871.7
		171	80318.2
		170	83812.4
		169	84114.6
		168	81649.4
		167	77289.7
		166	71175.9
		165	67981.8
		164	63232.3
		163	60592.6
		162	56112
		161	57504.5
		160	54123.5
		159	54724.9
		158	54136.9
		157	54784.3
		156	59892.2
		155	70447
		154	76259.5
		153	82552.1
		152	109563
		151	125293
		150	94322.5
		149	63679.4
		148	51506.2
		147	47442.6
		146	46677.2
		145	47022.8
		144	41742.9
		143	42513.2
		142	45605.3
		141	46756.7
		140	46775.9
		139	49013.3
		138	45581.9
		137	46939.3
		136	48199.3
		135	48455
		134	46834
		133	43411.2
		132	43847
		131	42468.7
		130	43497.6
		129	42998.7
		128	39444.7
		127	39153.4
		126	37738
		125	41623.6
		124	40479.6
		123	41291.1
		122	40592.3
		121	41379.4
		120	44969.6
		119	49506.2
		118	50355.3
		117	54225.6
		116	49401
		115	42137.1
		114	36418.2
		113	32510
		112	28089.6
		111	28847.9
		110	25842.2
		109	25581.6
		108	25175.5
		107	24288.9
		106	24443
		105	26280.2
		104	36113.6
		103	46805
		102	46060.6
		101	66028
		100	97989
		99	74505.3
		98	30340.8
		97	18088.7
		96	18278.7
		95	18709.3
		94	19761.8
		93	21157.5
		92	19330
		91	16697.2
		90	17756.5
		89	17213.6
		88	16347.5
		87	16568.2
		86	17010.8
		85	16137.8
		84	17283
		83	16080.9
		82	15955.1
		81	15981.7
		80	15514
		79	14425.8
		78	16857.3
		77	14857.6
		76	15264.7
		75	15900.7
		74	15174.4
		73	15997.3
		72	14104.9
		71	13905
		70	14429.2
		69	13836.4
		68	15653.8
		67	13301.3
		66	12862.6
		65	12891.2
		64	14451.5
		63	14225.4
		62	14346
		61	11878.1
		60	13443.8
		59	15018.7
		58	17118.4
		57	20419.5
		56	19651.6
		55	19627.9
		54	17137.3
		53	12008.7
		52	9584.34
		51	7745.28
		50	7388.25
		49	6899.3
		48	7502.91
		47	7962.75
		46	8260.04
		45	8779.42
		44	8997.49
		43	8557.43
		42	7714.86
		41	6721.89
		40	7956.93
		39	6898.8
		38	7024.6
		37	7150.6
		36	7356.93
		35	7483.03
		34	7437.05
		33	7585.74
		32	7262.65
		31	7566.27
		30	7638.96
		29	8621.59
		28	8530.12
		27	8912.55
		26	10685.8
		25	12832.5
		24	12996.9
		23	10338.6
		22	9581.83
		21	8376.41
		20	10059.5
		19	8815.86
		18	8141.87
		17	7518.37
		16	7758.23
		15	8748.49
		14	9152.11
		13	8668.57
		12	7745.68
		11	6631.12
		10	5400.3
		9	6073.59
		8	6765.66
		7	6116.06
		6	6759.74
		5	5811.04
		4	4821.79
		3	4358.43
		2	2663.76
		1	863.755
		0	362.55

## Sheet: Supplementary Fig. 5
		6.207	2			4.4	3			1.628	2			1.049	15
Supplementary Fig. 5		6.958	2			4.675	7			1.973	23			1.23	25
		7.71	2			4.95	25			2.318	38			1.412	30
C, G, K, O: X axis		8.461	12			5.224	38			2.663	35			1.594	28
D, H, L, P: Y axis		9.212	22			5.499	40			3.008	12			1.775	15
		9.963	56			5.773	18			3.353	5
		10.714	22							3.698	3
		11.465	2
		12.216	2

## Sheet: Supplementary Fig. 7a
		0	25.79	26.39	27.95
Supplementary Fig. 7a		0.00468	26.03	26.59	28.07
		0.00936	26.35	26.97	28.13
X-Axis: C		0.01404	26.47	27.13	28.21
Y-Axis: D, E, F		0.01873	26.63	27.25	28.29
		0.02341	26.81	27.31	28.53
		0.02809	26.81	27.53	28.51
		0.03277	26.93	27.69	28.59
		0.03745	27.11	27.81	28.77
		0.04213	27.11	27.87	28.79
		0.04682	27.15	28.05	29.01
		0.0515	27.25	28.17	29.09
		0.05618	27.23	28.25	29.23
		0.06086	27.35	28.37	29.37
		0.06554	27.25	28.43	29.57
		0.07022	27.35	28.53	29.65
		0.07491	27.27	28.57	29.73
		0.07959	27.39	28.77	29.91
		0.08427	27.35	28.95	30.07
		0.08895	27.35	29.05	30.21
		0.09363	27.43	29.11	30.39
		0.09831	27.41	29.27	30.59
		0.103	27.43	29.41	30.73
		0.10768	27.49	29.53	30.99
		0.11236	27.39	29.61	31.15
		0.11704	27.53	29.73	31.25
		0.12172	27.51	29.85	31.39
		0.1264	27.51	29.97	31.61
		0.13109	27.63	30.07	31.65
		0.13577	27.63	30.23	31.83
		0.14045	27.63	30.25	32.05
		0.14513	27.67	30.43	32.29
		0.14981	27.75	30.53	32.45
		0.15449	27.75	30.75	32.65
		0.15918	27.71	30.87	32.81
		0.16386	27.79	30.91	33.01
		0.16854	27.65	30.97	33.23
		0.17322	27.67	31.07	33.51
		0.1779	27.71	31.25	33.59
		0.18258	27.75	31.39	33.79
		0.18727	27.83	31.53	34.03
		0.19195	27.79	31.51	34.17
		0.19663	27.83	31.69	34.41
		0.20131	27.83	31.75	34.53
		0.20599	27.83	31.99	34.71
		0.21067	27.91	32.03	35.01
		0.21536	27.91	32.23	35.25
		0.22004	27.95	32.27	35.51
		0.22472	27.97	32.45	35.57
		0.2294	28.03	32.49	35.87
		0.23408	28.05	32.63	36.15
		0.23876	28.09	32.83	36.47
		0.24345	28.13	32.99	36.81
		0.24813	28.13	32.99	37.13
		0.25281	28.17	33.25	37.31
		0.25749	28.21	33.29	37.65
		0.26217	28.21	33.41	37.97
		0.26685	28.19	33.51	38.19
		0.27154	28.27	33.77	38.47
		0.27622	28.31	33.83	38.79
		0.2809	28.21	33.85	39.05
		0.28558	28.33	34.07	39.27
		0.29026	28.29	34.17	39.55
		0.29494	28.39	34.31	39.75
		0.29963	28.45	34.59	40.03
		0.30431	28.43	34.61	40.29
		0.30899	28.49	34.65	40.39
		0.31367	28.47	34.75	40.77
		0.31835	28.39	34.87	40.93
		0.32303	28.45	35.01	41.19
		0.32772	28.47	35.09	41.41
		0.3324	28.51	35.25	41.69
		0.33708	28.51	35.43	41.97
		0.34176	28.57	35.59	42.27
		0.34644	28.65	35.57	42.61
		0.35112	28.59	35.67	42.89
		0.35581	28.57	35.79	43.13
		0.36049	28.59	35.91	43.53
		0.36517	28.59	35.97	43.71
		0.36985	28.57	36.07	44.03
		0.37453	28.53	36.15	44.29
		0.37921	28.63	36.29	44.63
		0.3839	28.57	36.43	44.97
		0.38858	28.71	36.43	45.15
		0.39326	28.73	36.45	45.41
		0.39794	28.71	36.53	45.69
		0.40262	28.71	36.63	46.05
		0.4073	28.77	36.67	46.31
		0.41199	28.77	36.73	46.59
		0.41667	28.85	36.81	47.05
		0.42135	28.87	36.89	47.33
		0.42603	28.91	36.99	47.57
		0.43071	28.85	37.07	47.83
		0.43539	28.85	37.17	48.13
		0.44007	28.85	37.25	48.45
		0.44476	28.81	37.31	48.75
		0.44944	28.91	37.35	49.01
		0.45412	28.87	37.47	49.35
		0.4588	28.95	37.59	49.61
		0.46348	29.01	37.61	49.85
		0.46816	29.01	37.71	50.07
		0.47285	29.09	37.81	50.35
		0.47753	29.05	37.81	50.63
		0.48221	29.07	37.99	50.87
		0.48689	29.07	38.13	51.13
		0.49157	29.15	38.17	51.37
		0.49625	29.11	38.25	51.61
		0.50094	29.13	38.39	51.85
		0.50562	29.17	38.55	52.07
		0.5103	29.35	38.57	52.33
		0.51498	29.37	38.71	52.51
		0.51966	29.29	38.77	52.73
		0.52434	29.31	38.79	52.97
		0.52903	29.35	38.93	53.23
		0.53371	29.23	39.05	53.41
		0.53839	29.27	39.13	53.67
		0.54307	29.35	39.27	53.91
		0.54775	29.45	39.37	54.09
		0.55243	29.41	39.49	54.23
		0.55712	29.49	39.61	54.41
		0.5618	29.41	39.77	54.69
		0.56648	29.53	39.77	54.95
		0.57116	29.53	39.91	55.21
		0.57584	29.55	40.01	55.45
		0.58052	29.55	40.13	55.69
		0.58521	29.59	40.25	55.93
		0.58989	29.57	40.23	56.25
		0.59457	29.65	40.25	56.51
		0.59925	29.73	40.43	56.79
		0.60393	29.67	40.53	56.99
		0.60861	29.77	40.53	57.31
		0.6133	29.77	40.59	57.59
		0.61798	29.75	40.73	57.93
		0.62266	29.85	40.89	58.21
		0.62734	29.81	41.01	58.37
		0.63202	29.89	41.21	58.63
		0.6367	29.95	41.27	58.83
		0.64139	29.95	41.41	58.99
		0.64607	29.89	41.49	59.21
		0.65075	30.01	41.65	59.39
		0.65543	29.93	41.83	59.51
		0.66011	29.93	41.89	59.63
		0.66479	29.93	42.05	59.91
		0.66948	29.99	42.11	60.09
		0.67416	30.03	42.13	60.33
		0.67884	30.13	42.23	60.49
		0.68352	29.93	42.47	60.75
		0.6882	29.97	42.55	60.99
		0.69288	30.07	42.73	61.21
		0.69757	30.13	42.75	61.45
		0.70225	30.15	42.77	61.67
		0.70693	30.07	42.87	61.93
		0.71161	30.15	43.05	62.23
		0.71629	30.17	43.17	62.41
		0.72097	30.19	43.35	62.71
		0.72566	30.13	43.51	62.93
		0.73034	30.21	43.61	63.19
		0.73502	30.19	43.55	63.43
		0.7397	30.15	43.67	63.67
		0.74438	30.19	43.77	63.89
		0.74906	30.21	43.95	64.07
		0.75375	30.27	44.03	64.31
		0.75843	30.19	44.03	64.51
		0.76311	30.31	44.17	64.63
		0.76779	30.41	44.29	64.87
		0.77247	30.47	44.41	65.05
		0.77715	30.39	44.59	65.19
		0.78184	30.51	44.71	65.41
		0.78652	30.47	44.83	65.57
		0.7912	30.43	45.03	65.75
		0.79588	30.47	45.05	65.93
		0.80056	30.41	45.15	66.15
		0.80524	30.65	45.19	66.35
		0.80993	30.55	45.37	66.55
		0.81461	30.59	45.47	66.73
		0.81929	30.63	45.57	66.91
		0.82397	30.71	45.67	67.17
		0.82865	30.71	45.83	67.37
		0.83333	30.81	45.91	67.53
		0.83801	30.69	46.05	67.65
		0.8427	30.65	46.11	67.75
		0.84738	30.65	46.07	67.85
		0.85206	30.77	46.29	67.95
		0.85674	30.81	46.35	68.27
		0.86142	30.81	46.47	68.47
		0.8661	30.91	46.59	68.73
		0.87079	30.85	46.63	68.79
		0.87547	30.83	46.79	68.99
		0.88015	30.83	46.79	69.11
		0.88483	30.95	46.95	69.35
		0.88951	30.97	47.07	69.51
		0.89419	31.03	47.13	69.73
		0.89888	31.05	47.25	69.99
		0.90356	31.01	47.41	70.15
		0.90824	31.13	47.41	70.31
		0.91292	31.15	47.61	70.57
		0.9176	31.15	47.69	70.71
		0.92228	31.05	47.77	70.93
		0.92697	31.07	47.91	71.21
		0.93165	31.09	48.09	71.41
		0.93633	31.11	48.15	71.59
		0.94101	31.21	48.17	71.79
		0.94569	31.17	48.33	71.99
		0.95037	31.11	48.37	72.19
		0.95506	31.21	48.43	72.35
		0.95974	31.29	48.53	72.61
		0.96442	31.33	48.63	72.69
		0.9691	31.37	48.67	72.85
		0.97378	31.41	48.77	73.03
		0.97846	31.45	48.87	73.29
		0.98315	31.43	48.91	73.49
		0.98783	31.61	49.03	73.67
		0.99251	31.61	49.15	73.85
		0.99719	31.53	49.29	74.11
		1.00187	31.71	49.37	74.25
		1.00655	31.63	49.41	74.47
		1.01124	31.63	49.45	74.65
		1.01592	31.69	49.63	74.87
		1.0206	31.51	49.69	75.01
		1.02528	31.59	49.77	75.25
		1.02996	31.73	49.93	75.41
		1.03464	31.73	50.05	75.59
		1.03933	31.73	50.17	75.71
		1.04401	31.81	50.31	75.85
		1.04869	31.83	50.43	75.99
		1.05337	31.99	50.59	76.13
		1.05805	31.99	50.75	76.17
		1.06273	32.03	50.81	76.35
		1.06742	31.99	50.93	76.45
		1.0721	32.11	51.03	76.57
		1.07678	32.11	51.13	76.65
		1.08146	32.09	51.27	76.75
		1.08614	32.13	51.41	76.81
		1.09082	32.11	51.49	76.93
		1.09551	32.05	51.57	77.05
		1.10019	32.11	51.65	77.07
		1.10487	32.27	51.81	77.21
		1.10955	32.23	51.87	77.33
		1.11423	32.35	51.93	77.47
		1.11891	32.41	52.05	77.73
		1.1236	32.29	52.23	77.85
		1.12828	32.33	52.21	78.07
		1.13296	32.31	52.25	78.13
		1.13764	32.39	52.35	78.29
		1.14232	32.27	52.51	78.43
		1.147	32.31	52.65	78.61
		1.15169	32.33	52.75	78.73
		1.15637	32.35	52.89	78.83
		1.16105	32.45	52.91	79.05
		1.16573	32.51	53.01	79.15
		1.17041	32.49	53.01	79.31
		1.17509	32.59	53.17	79.53
		1.17978	32.53	53.25	79.71
		1.18446	32.49	53.37	79.87
		1.18914	32.55	53.47	80.05
		1.19382	32.63	53.59	80.19
		1.1985	32.55	53.73	80.35
		1.20318	32.59	53.81	80.53
		1.20787	32.49	53.91	80.71
		1.21255	32.63	54.07	80.95
		1.21723	32.53	54.15	81.09
		1.22191	32.55	54.23	81.17
		1.22659	32.47	54.27	81.35
		1.23127	32.47	54.35	81.59
		1.23596	32.61	54.53	81.73
		1.24064	32.63	54.63	81.87
		1.24532	32.67	54.77	82.17
		1.25	32.65	54.89	82.23
		1.25468	32.71	54.99	82.45
		1.25936	32.77	55.13	82.67
		1.26404	32.81	55.19	82.83
		1.26873	32.81	55.25	83.03
		1.27341	32.91	55.35	83.27
		1.27809	32.83	55.53	83.35
		1.28277	32.85	55.61	83.53
		1.28745	32.95	55.69	83.79
		1.29213	32.87	55.81	84.01
		1.29682	33.01	55.81	84.23
		1.3015	32.95	55.95	84.41
		1.30618	33.07	56.09	84.65
		1.31086	32.97	56.19	84.89
		1.31554	33.05	56.31	85.11
		1.32022	33.01	56.41	85.35
		1.32491	33.07	56.43	85.51
		1.32959	33.11	56.53	85.69
		1.33427	33.11	56.69	85.93
		1.33895	33.11	56.77	86.15
		1.34363	33.13	56.89	86.37
		1.34831	33.09	57.05	86.55
		1.353	33.13	57.11	86.77
		1.35768	33.19	57.17	86.99
		1.36236	33.11	57.17	87.19
		1.36704	32.97	57.19	87.43
		1.37172	33.11	57.33	87.67
		1.3764	33.05	57.43	87.81
		1.38109	33.03	57.55	88.11
		1.38577	33.17	57.59	88.31
		1.39045	33.17	57.63	88.55
		1.39513	33.19	57.69	88.75
		1.39981	33.15	57.83	88.85
		1.40449	33.21	58.01	89.07
		1.40918	33.19	58.07	89.33
		1.41386	33.21	58.19	89.57
		1.41854	33.33	58.25	89.81
		1.42322	33.33	58.35	90.07
		1.4279	33.37	58.45	90.33
		1.43258	33.59	58.59	90.55
		1.43727	33.57	58.67	90.75
		1.44195	33.75	58.83	90.99
		1.44663	33.73	58.95	91.15
		1.45131	33.71	58.95	91.35
		1.45599	33.71	59.05	91.57
		1.46067	33.87	59.19	91.81
		1.46536	33.79	59.25	92.07
		1.47004	33.67	59.31	92.31
		1.47472	33.77	59.47	92.53
		1.4794	33.79	59.57	92.75
		1.48408	33.79	59.61	92.89
		1.48876	33.77	59.79	92.97
		1.49345	33.79	59.87	93.25
		1.49813	33.71	60.03	93.41
		1.50281	33.77	60.05	93.63
		1.50749	33.85	60.11	93.77
		1.51217	33.85	60.17	93.95
		1.51685	33.87	60.17	94.15
		1.52154	33.81	60.21	94.43
		1.52622	33.85	60.25	94.69
		1.5309	33.95	60.33	94.97
		1.53558	33.91	60.49	95.11
		1.54026	33.99	60.53	95.37
		1.54494	34.01	60.63	95.55
		1.54963	34.01	60.79	95.77
		1.55431	34.07	60.93	96.05
		1.55899	34.11	60.99	96.25
		1.56367	34.09	61.09	96.45
		1.56835	34.19	61.15	96.71
		1.57303	34.27	61.31	96.93
		1.57772	34.23	61.45	97.17
		1.5824	34.09	61.51	97.41
		1.58708	34.07	61.61	97.57
		1.59176	34.11	61.69	97.89
		1.59644	34.11	61.79	98.09
		1.60112	34.21	61.85	98.27
		1.60581	34.25	61.99	98.51
		1.61049	34.25	62.03	98.73
		1.61517	34.27	62.11	98.93
		1.61985	34.33	62.23	99.13
		1.62453	34.27	62.27	99.25
		1.62921	34.23	62.37	99.55
		1.6339	34.15	62.41	99.75
		1.63858	34.31	62.49	99.97
		1.64326	34.25	62.63	100.1
		1.64794	34.23	62.75	100.2
		1.65262	34.25	62.81	100.4
		1.6573	34.25	62.87	100.6
		1.66199	34.25	62.95	100.7
		1.66667	34.27	63.03	101
		1.67135	34.23	63.21	101.2
		1.67603	34.33	63.15	101.4
		1.68071	34.33	63.25	101.6
		1.68539	34.39	63.49	101.8
		1.69007	34.33	63.55	102.1
		1.69476	34.49	63.53	102.2
		1.69944	34.43	63.55	102.5
		1.70412	34.51	63.61	102.7
		1.7088	34.65	63.65	102.8
		1.71348	34.57	63.73	103
		1.71816	34.49	63.91	103.2
		1.72285	34.45	64.05	103.5
		1.72753	34.43	64.11	103.6
		1.73221	34.57	64.15	103.8
		1.73689	34.57	64.21	104
		1.74157	34.45	64.17	104.1
		1.74625	34.57	64.21	104.4
		1.75094	34.61	64.35	104.6
		1.75562	34.67	64.47	104.7
		1.7603	34.71	64.53	104.9
		1.76498	34.71	64.57	105
		1.76966	34.75	64.65	105.2
		1.77434	34.75	64.69	105.4
		1.77903	34.71	64.91	105.6
		1.78371	34.79	64.97	105.7
		1.78839	34.81	65.19	105.9
		1.79307	34.85	65.25	106.1
		1.79775	34.81	65.25	106.3
		1.80243	34.85	65.43	106.4
		1.80712	34.87	65.53	106.6
		1.8118	34.91	65.67	106.7
		1.81648	34.83	65.77	106.9
		1.82116	34.81	65.81	107.1
		1.82584	34.85	65.99	107.3
		1.83052	34.93	66.01	107.5
		1.83521	34.91	66.05	107.6
		1.83989	34.89	66.11	107.8
		1.84457	34.89	66.23	108
		1.84925	34.87	66.39	108.2
		1.85393	34.93	66.49	108.3
		1.85861	34.99	66.53	108.5
		1.8633	35.15	66.63	108.7
		1.86798	35.21	66.73	108.9
		1.87266	35.09	66.77	109.1
		1.87734	35.09	66.95	109.3
		1.88202	35.21	67.05	109.4
		1.8867	35.17	67.15	109.6
		1.89139	35.11	67.25	109.8
		1.89607	35.23	67.29	109.9
		1.90075	35.25	67.33	110.1
		1.90543	35.27	67.41	110.3
		1.91011	35.23	67.51	110.4
		1.91479	35.33	67.55	110.6
		1.91948	35.29	67.65	110.7
		1.92416	35.27	67.79	110.9
		1.92884	35.33	67.79	111
		1.93352	35.43	67.91	111.2
		1.9382	35.39	68.01	111.4
		1.94288	35.45	68.01	111.6
		1.94757	35.33	68.11	111.8
		1.95225	35.37	68.15	111.9
		1.95693	35.41	68.11	112
		1.96161	35.41	68.15	112.2
		1.96629	35.59	68.19	112.4
		1.97097	35.51	68.25	112.5
		1.97566	35.55	68.41	112.6
		1.98034	35.41	68.45	112.8
		1.98502	35.41	68.57	113
		1.9897	35.47	68.75	113.2
		1.99438	35.55	68.79	113.3
		1.99906	35.49	68.71	113.5
		2.00375	35.55	68.87	113.6
		2.00843	35.53	68.97	113.8
		2.01311	35.53	69.09	113.9
		2.01779	35.51	69.15	114.1
		2.02247	35.57	69.27	114.2
		2.02715	35.71	69.27	114.4
		2.03184	35.73	69.39	114.5
		2.03652	35.73	69.55	114.7
		2.0412	35.81	69.65	114.8
		2.04588	35.77	69.69	114.9
		2.05056	35.71	69.81	115.1
		2.05524	35.79	69.81	115.3
		2.05993	35.75	69.79	115.4
		2.06461	35.69	69.87	115.5
		2.06929	35.75	70.01	115.7
		2.07397	35.83	70.05	115.8
		2.07865	35.81	70.11	116
		2.08333	35.91	70.25	116.1
		2.08801	35.87	70.35	116.3
		2.0927	36.01	70.43	116.5
		2.09738	36.05	70.51	116.6
		2.10206	36.05	70.59	116.8
		2.10674	36.07	70.57	117
		2.11142	36.11	70.69	117.1
		2.1161	36.09	70.91	117.3
		2.12079	36.05	71.03	117.4
		2.12547	36.09	71.11	117.6
		2.13015	36.17	71.15	117.7
		2.13483	36.23	71.07	117.8
		2.13951	36.11	71.11	117.9
		2.14419	36.09	71.11	118.1
		2.14888	36.07	71.25	118.2
		2.15356	36.19	71.31	118.2
		2.15824	36.21	71.31	118.3
		2.16292	36.29	71.39	118.5
		2.1676	36.19	71.49	118.6
		2.17228	36.27	71.63	118.8
		2.17697	36.37	71.77	119
		2.18165	36.31	71.81	119.1
		2.18633	36.43	71.89	119.2
		2.19101	36.51	71.95	119.4
		2.19569	36.39	71.99	119.6
		2.20037	36.31	72.11	119.7
		2.20506	36.45	72.07	119.9
		2.20974	36.43	72.17	120.1
		2.21442	36.39	72.25	120.1
		2.2191	36.39	72.35	120.3
		2.22378	36.41	72.43	120.5
		2.22846	36.43	72.51	120.6
		2.23315	36.47	72.53	120.8
		2.23783	36.61	72.59	121
		2.24251	36.65	72.63	121.1
		2.24719	36.55	72.75	121.2
		2.25187	36.53	72.85	121.4
		2.25655	36.51	72.99	121.5
		2.26124	36.57	73.11	121.6
		2.26592	36.57	73.17	121.7
		2.2706	36.57	73.25	121.9
		2.27528	36.61	73.25	122
		2.27996	36.63	73.27	122.1
		2.28464	36.67	73.29	122.2
		2.28933	36.71	73.33	122.3
		2.29401	36.85	73.41	122.4
		2.29869	36.79	73.45	122.5
		2.30337	36.79	73.47	122.6
		2.30805	37.03	73.51	122.7
		2.31273	37.03	73.59	122.8
		2.31742	37.05	73.81	122.9
		2.3221	37.13	73.95	123
		2.32678	37.11	74.05	123
		2.33146	37.07	74.15	123.1
		2.33614	37.03	74.21	123.2
		2.34082	37.07	74.33	123.4
		2.34551	37.03	74.37	123.5
		2.35019	37.07	74.39	123.7
		2.35487	37.09	74.47	123.8
		2.35955	37.15	74.53	124
		2.36423	37.13	74.65	124.2
		2.36891	37.03	74.71	124.3
		2.3736	37.07	74.77	124.5
		2.37828	37.05	74.89	124.6
		2.38296	37.13	74.95	124.7
		2.38764	37.13	75.05	124.9
		2.39232	37.15	75.09	124.9
		2.397	37.19	75.19	125
		2.40169	37.27	75.29	125.1
		2.40637	37.27	75.35	125.2
		2.41105	37.25	75.29	125.3
		2.41573	37.29	75.33	125.2
		2.42041	37.29	75.37	125.3
		2.42509	37.23	75.43	125.4
		2.42978	37.23	75.59	125.6
		2.43446	37.19	75.67	125.7
		2.43914	37.27	75.69	125.8
		2.44382	37.27	75.79	125.9
		2.4485	37.37	75.81	126.1
		2.45318	37.39	75.95	126.3
		2.45787	37.35	75.95	126.4
		2.46255	37.45	76.03	126.5
		2.46723	37.45	76.11	126.6
		2.47191	37.47	76.11	126.8
		2.47659	37.39	75.97	126.8
		2.48127	37.33	75.81	126.9
		2.48596	37.43	75.79	126.9
		2.49064	37.35	75.87	127
		2.49532	37.37	75.61	127.1
		2.5	37.37	75.61	127.2
		2.50468	37.51	75.65	127.4
		2.50936	37.53	75.59	127.6
		2.51404	37.47	75.59	127.7
		2.51873	37.57	75.71	127.9
		2.52341	37.51	75.67	128
		2.52809	37.53	75.75	128.1
		2.53277	37.47	75.83	128.2
		2.53745	37.35	75.89	128.3
		2.54213	37.45	75.93	128.4
		2.54682	37.39	75.93	128.5
		2.5515	37.49	76.01	128.6
		2.55618	37.67	76.11	128.7
		2.56086	37.71	76.15	128.7
		2.56554	37.77	76.25	128.8
		2.57022	37.85	76.29	129
		2.57491	37.81	76.31	129.2
		2.57959	37.73	76.41	129.3
		2.58427	37.81	76.51	129.3
		2.58895	37.83	76.53	129.5
		2.59363	37.85	76.53	129.5
		2.59831	37.85	76.63	129.5
		2.603	37.91	76.89	129.6
		2.60768	37.91	76.91	129.7
		2.61236	37.89	76.97	129.9
		2.61704	37.85	76.95	130
		2.62172	37.83	77.05	130.2
		2.6264	37.85	77.13	130.3
		2.63109	37.91	77.33	130.4
		2.63577	37.85	77.47	130.5
		2.64045	37.89	77.59	130.7
		2.64513	37.85	77.71	130.9
		2.64981	37.89	77.71	131
		2.65449	37.81	77.81	131.1
		2.65918	37.79	77.89	131.3
		2.66386	37.83	77.91	131.4
		2.66854	37.85	77.97	131.4
		2.67322	37.91	78.03	131.5
		2.6779	37.81	78.15	131.6
		2.68258	37.85	78.27	131.7
		2.68727	37.85	78.31	131.8
		2.69195	37.91	78.37	131.9
		2.69663	37.91	78.51	131.9
		2.70131	37.93	78.59	132.1
		2.70599	38.03	78.65	132.1
		2.71067	38.07	78.71	132.2
		2.71536	37.99	78.83	132.4
		2.72004	37.99	78.95	132.5
		2.72472	38.05	79.05	132.6
		2.7294	37.99	79.21	132.7
		2.73408	38.07	79.31	132.8
		2.73876	37.97	79.35	132.9
		2.74345	38.01	79.41	132.9
		2.74813	38.03	79.55	133
		2.75281	38.01	79.65	133
		2.75749	38.17	79.71	133.2
		2.76217	38.09	79.81	133.3
		2.76685	38.23	79.89	133.5
		2.77154	38.23	79.95	133.7
		2.77622	38.15	80.01	133.8
		2.7809	38.23	80.03	133.8
		2.78558	38.21	80.07	133.9
		2.79026	38.23	80.23	134
		2.79494	38.29	80.29	134.1
		2.79963	38.29	80.39	134.2
		2.80431	38.29	80.49	134.3
		2.80899	38.33	80.53	134.4
		2.81367	38.31	80.57	134.5
		2.81835	38.39	80.61	134.7
		2.82303	38.43	80.63	134.7
		2.82772	38.41	80.63	134.8
		2.8324	38.41	80.63	135
		2.83708	38.31	80.69	135.2
		2.84176	38.45	80.79	135.3
		2.84644	38.37	80.95	135.5
		2.85112	38.39	81.09	135.6
		2.85581	38.39	81.23	135.7
		2.86049	38.37	81.31	135.8
		2.86517	38.41	81.29	135.9
		2.86985	38.37	81.27	136
		2.87453	38.49	81.33	136.1
		2.87921	38.45	81.33	136.3
		2.8839	38.49	81.33	136.5
		2.88858	38.47	81.33	136.7
		2.89326	38.67	81.41	136.7
		2.89794	38.75	81.45	136.8
		2.90262	38.87	81.61	136.8
		2.9073	38.71	81.37	136.9
		2.91199	38.67	81.21	137
		2.91667	38.67	81.15	137.1
		2.92135	38.61	81.13	137.2
		2.92603	38.61	81.07	137.4
		2.93071	38.67	81.13	137.5
		2.93539	38.67	81.17	137.6
		2.94007	38.75	81.09	137.7
		2.94476	38.65	81.17	137.8
		2.94944	38.59	81.19	137.9
		2.95412	38.53	81.25	138
		2.9588	38.73	81.29	138.1
		2.96348	38.67	81.25	138.2
		2.96816	38.73	81.23	138.3
		2.97285	38.61	81.19	138.5
		2.97753	38.73	81.19	138.5
		2.98221	38.81	81.19	138.7
		2.98689	38.81	81.17	138.9
		2.99157	38.89	81.21	138.9
		2.99625	38.99	81.23	139
		3.00094	38.97	81.35	139.1
		3.00562	39.07	81.33	139.1
		3.0103	39.05	81.37	139.2
		3.01498	39.15	81.37	139.2
		3.01966	39.17	81.45	139.3
		3.02434	39.17	81.53	139.4
		3.02903	39.25	81.53	139.5
		3.03371	39.23	81.47	139.6
		3.03839	39.29	81.53	139.8
		3.04307	39.25	81.57	139.8
		3.04775	39.27	81.65	140
		3.05243	39.33	81.83	140.2
		3.05712	39.23	81.81	140.3
		3.0618	39.17	81.93	140.6
		3.06648	39.19	81.95	140.7
		3.07116	39.21	82.09	140.8
		3.07584	39.23	82.15	140.9
		3.08052	39.19	82.25	141
		3.08521	39.25	82.41	141
		3.08989	39.15	82.47	141.1
		3.09457	39.11	82.69	141.2
		3.09925	39.07	82.77	141.3
		3.10393	39.27	82.79	141.5
		3.10861	39.35	82.85	141.6
		3.1133	39.27	82.95	141.8
		3.11798	39.31	83.07	141.9
		3.12266	39.33	83.15	141.9
		3.12734	39.37	83.05	142
		3.13202	39.23	82.91	142.1
		3.1367	39.29	82.87	142.2
		3.14139	39.31	82.85	142.3
		3.14607	39.43	82.89	142.4
		3.15075	39.49	83.03	142.6
		3.15543	39.35	83.07	142.7
		3.16011	39.41	83.05	142.8
		3.16479	39.33	83.17	142.8
		3.16948	39.45	83.31	142.9
		3.17416	39.47	83.35	143
		3.17884	39.37	83.41	143.1
		3.18352	39.49	83.51	143.3
		3.1882	39.45	83.49	143.4
		3.19288	39.43	83.47	143.5
		3.19757	39.51	83.47	143.7
		3.20225	39.51	83.57	143.8
		3.20693	39.55	83.67	143.9
		3.21161	39.63	83.63	144.1
		3.21629	39.59	83.59	144.3
		3.22097	39.59	83.59	144.4
		3.22566	39.57	83.63	144.6
		3.23034	39.51	83.61	144.8
		3.23502	39.47	83.69	145
		3.2397	39.41	83.79	145.1
		3.24438	39.45	83.87	145.2
		3.24906	39.51	83.97	145.3
		3.25375	39.59	84.19	145.5
		3.25843	39.55	84.29	145.6
		3.26311	39.53	84.41	145.7
		3.26779	39.55	84.35	145.8
		3.27247	39.55	84.27	146
		3.27715	39.59	84.37	146.1
		3.28184	39.65	84.35	146.2
		3.28652	39.71	84.33	146.3
		3.2912	39.73	84.31	146.5
		3.29588	39.81	84.35	146.6
		3.30056	39.81	84.37	146.7
		3.30524	39.83	84.39	146.7
		3.30993	39.63	84.39	146.8
		3.31461	39.65	84.47	146.9
		3.31929	39.67	84.55	147
		3.32397	39.71	84.61	147.2
		3.32865	39.67	84.55	147.3
		3.33333	39.73	84.57	147.5
		3.33801	39.73	84.65	147.5
		3.3427	39.81	84.65	147.6
		3.34738	39.71	84.69	147.7
		3.35206	39.71	84.75	147.9
		3.35674	39.71	84.73	147.9
		3.36142	39.73	84.67	148
		3.3661	39.71	84.81	148
		3.37079	39.75	84.95	148.1
		3.37547	39.71	85.19	148.1
		3.38015	39.75	85.33	148.3
		3.38483	39.79	85.47	148.3
		3.38951	39.87	85.53	148.4
		3.39419	39.73	85.43	148.5
		3.39888	39.71	85.49	148.5
		3.40356	39.81	85.57	148.7
		3.40824	39.89	85.71	148.8
		3.41292	39.95	85.93	148.9
		3.4176	39.77	86.11	149.1
		3.42228	39.77	86.25	149.1
		3.42697	39.81	86.35	149.2
		3.43165	39.81	86.29	149.3
		3.43633	39.79	86.33	149.3
		3.44101	39.81	86.35	149.4
		3.44569	39.81	86.37	149.4
		3.45037	39.85	86.41	149.5
		3.45506	39.91	86.37	149.7
		3.45974	39.87	86.35	149.8
		3.46442	39.97	86.41	150
		3.4691	40.09	86.45	150.1
		3.47378	40.09	86.47	150.2
		3.47846	40.17	86.47	150.4
		3.48315	40.03	86.43	150.5
		3.48783	40.09	86.37	150.7
		3.49251	40.11	86.49	150.8
		3.49719	40.09	86.47	150.8
		3.50187	40.13	86.41	150.9
		3.50655	40.11	86.47	151
		3.51124	40.13	86.45	151.1
		3.51592	40.13	86.51	151.3
		3.5206	39.99	86.51	151.4
		3.52528	40.07	86.51	151.5
		3.52996	40.03	86.51	151.6
		3.53464	40.17	86.49	151.7
		3.53933	40.19	86.65	151.8
		3.54401	40.19	86.73	152
		3.54869	40.21	86.79	152.2
		3.55337	40.19	86.95	152.4
		3.55805	40.25	86.97	152.6
		3.56273	40.13	86.81	152.7
		3.56742	40.17	86.77	152.7
		3.5721	40.19	86.75	152.9
		3.57678	40.29	86.75	153
		3.58146	40.27	86.77	153
		3.58614	40.27	86.79	153.2
		3.59082	40.27	86.83	153.3
		3.59551	40.35	86.93	153.3
		3.60019	40.35	86.91	153.5
		3.60487	40.45	87.05	153.5
		3.60955	40.41	87.05	153.5
		3.61423	40.45	87.05	153.5
		3.61891	40.45	86.97	153.5
		3.6236	40.49	86.99	153.4
		3.62828	40.47	87.07	153.4
		3.63296	40.51	87.11	153.5
		3.63764	40.47	87.17	153.5
		3.64232	40.55	87.15	153.6
		3.647	40.57	87.29	153.6
		3.65169	40.63	87.43	153.6
		3.65637	40.63	87.59	153.7
		3.66105	40.57	87.67	153.9
		3.66573	40.61	87.63	154
		3.67041	40.61	87.65	154.1
		3.67509	40.73	87.67	154.1
		3.67978	40.83	87.63	154.2
		3.68446	40.85	87.61	154.2
		3.68914	40.77	87.75	154.3
		3.69382	40.77	87.79	154.3
		3.6985	40.67	87.83	154.5
		3.70318	40.61	87.89	154.7
		3.70787	40.57	87.97	155
		3.71255	40.65	87.97	155.3
		3.71723	40.69	88.13	155.4
		3.72191	40.65	88.23	155.6
		3.72659	40.65	88.45	155.7
		3.73127	40.65	88.59	155.8
		3.73596	40.71	88.67	156
		3.74064	40.65	88.81	156.1
		3.74532	40.75	89.03	156.1
		3.75	40.71	89.03	156.2
		3.75468	40.85	89.13	156.2
		3.75936	40.75	89.19	156.1
		3.76404	40.75	89.01	156.2
		3.76873	40.77	88.93	156.2
		3.77341	40.67	88.93	156.2
		3.77809	40.65	88.89	156.3
		3.78277	40.67	88.99	156.3
		3.78745	40.71	88.91	156.3
		3.79213	40.57	88.91	156.4
		3.79682	40.65	88.89	156.4
		3.8015	40.69	88.95	156.4
		3.80618	40.75	88.91	156.5
		3.81086	40.81	88.95	156.6
		3.81554	40.79	88.95	156.8
		3.82022	40.77	88.99	156.9
		3.82491	40.83	89.03	157
		3.82959	40.87	89.07	157.2
		3.83427	40.77	89.09	157.2
		3.83895	40.85	89.05	157.3
		3.84363	40.81	89.17	157.5
		3.84831	40.77	89.23	157.7
		3.853	40.81	89.39	157.8
		3.85768	40.79	89.47	157.9
		3.86236	40.85	89.39	157.9
		3.86704	40.83	89.45	158
		3.87172	40.99	89.41	157.9
		3.8764	40.93	89.45	157.9
		3.88109	40.93	89.31	158
		3.88577	40.97	89.33	158
		3.89045	41.03	89.41	158.1
		3.89513	41.03	89.43	158.2
		3.89981	41.01	89.49	158.2
		3.90449	40.99	89.53	158.3
		3.90918	41.03	89.53	158.4
		3.91386	40.97	89.49	158.5
		3.91854	40.97	89.59	158.6
		3.92322	40.99	89.63	158.7
		3.9279	41.07	89.69	158.8
		3.93258	40.95	89.81	158.8
		3.93727	41.01	89.83	158.9
		3.94195	41.03	89.81	159
		3.94663	41.19	89.81	159.1
		3.95131	41.09	89.75	159.2
		3.95599	41.11	89.79	159.3
		3.96067	40.97	89.81	159.5
		3.96536	40.97	89.87	159.6
		3.97004	40.97	90.01	159.7
		3.97472	41.09	90.05	159.8
		3.9794	41.19	90.07	159.9
		3.98408	41.11	90.09	160
		3.98876	41.15	90.15	160
		3.99345	41.13	90.21	160.1
		3.99813	41.17	90.19	160.1
		4.00281	41.23	90.15	160.2
		4.00749	41.15	90.11	160.2
		4.01217	41.23	90.15	160.3
		4.01685	41.19	90.15	160.5
		4.02154	41.27	90.19	160.5
		4.02622	41.35	90.17	160.6
		4.0309	41.39	90.15	160.6
		4.03558	41.39	90.15	160.7
		4.04026	41.41	90.21	160.8
		4.04494	41.45	90.21	160.9
		4.04963	41.43	90.33	161
		4.05431	41.49	90.37	161.1
		4.05899	41.57	90.43	161.3
		4.06367	41.45	90.49	161.5
		4.06835	41.53	90.41	161.6
		4.07303	41.55	90.49	161.7
		4.07772	41.59	90.51	161.8
		4.0824	41.71	90.49	161.7
		4.08708	41.73	90.51	161.7
		4.09176	41.67	90.49	161.7
		4.09644	41.55	90.61	161.8
		4.10112	41.57	90.59	161.9
		4.10581	41.55	90.57	161.9
		4.11049	41.53	90.67	161.9
		4.11517	41.59	90.65	161.9
		4.11985	41.59	90.63	161.9
		4.12453	41.59	90.63	161.9
		4.12921	41.73	90.61	161.9
		4.1339	41.79	90.67	161.9
		4.13858	41.65	90.65	161.9
		4.14326	41.85	90.73	161.9
		4.14794	41.91	90.81	162
		4.15262	41.87	90.91	162.1
		4.1573	41.77	90.91	162.1
		4.16199	41.81	90.91	162.2
		4.16667	41.85	91.01	162.3
		4.17135	41.77	90.99	162.4
		4.17603	41.87	91.05	162.6
		4.18071	41.87	91.05	162.7
		4.18539	41.87	91.17	162.9
		4.19007	41.87	91.27	163
		4.19476	41.77	91.35	163
		4.19944	41.81	91.31	163
		4.20412	41.81	91.39	163.1
		4.2088	41.81	91.47	163
		4.21348	41.81	91.63	163.1
		4.21816	41.93	91.69	163.1
		4.22285	41.85	91.71	163.2
		4.22753	41.77	91.75	163.3
		4.23221	41.81	91.79	163.3
		4.23689	41.75	91.83	163.5
		4.24157	41.79	91.91	163.4
		4.24625	41.89	91.99	163.5
		4.25094	41.89	92.05	163.6
		4.25562	41.85	92.07	163.6
		4.2603	41.95	92.05	163.6
		4.26498	42.11	92.17	163.8
		4.26966	42.01	92.27	163.8
		4.27434	42.03	92.17	163.9
		4.27903	42.03	92.13	164
		4.28371	41.91	92.19	164.1
		4.28839	41.97	92.15	164.1
		4.29307	42.03	92.19	164.2
		4.29775	41.99	92.23	164.3
		4.30243	42.03	92.27	164.4
		4.30712	41.97	92.31	164.4
		4.3118	41.99	92.35	164.3
		4.31648	42.07	92.29	164.3
		4.32116	42.13	92.25	164.4
		4.32584	42.27	92.35	164.4
		4.33052	42.27	92.35	164.4
		4.33521	42.33	92.37	164.6
		4.33989	42.33	92.45	164.7
		4.34457	42.39	92.47	164.9
		4.34925	42.51	92.53	165.1
		4.35393	42.53	92.63	165.2
		4.35861	42.51	92.79	165.3
		4.3633	42.49	92.85	165.3
		4.36798	42.39	92.87	165.3
		4.37266	42.49	93.01	165.3
		4.37734	42.47	93.01	165.3
		4.38202	42.51	93.01	165.3
		4.3867	42.39	93.05	165.3
		4.39139	42.51	93.07	165.4
		4.39607	42.53	93.01	165.5
		4.40075	42.51	93.03	165.6
		4.40543	42.45	93.17	165.6
		4.41011	42.55	93.21	165.7
		4.41479	42.49	93.25	165.8
		4.41948	42.61	93.21	166
		4.42416	42.57	93.23	166.2
		4.42884	42.53	93.31	166.3
		4.43352	42.45	93.27	166.4
		4.4382	42.63	93.35	166.5
		4.44288	42.69	93.35	166.6
		4.44757	42.69	93.33	166.6
		4.45225	42.71	93.39	166.7
		4.45693	42.69	93.31	166.7
		4.46161	42.65	93.27	166.8
		4.46629	42.65	93.33	166.9
		4.47097	42.63	93.41	166.9
		4.47566	42.85	93.57	167
		4.48034	42.87	93.61	167.1
		4.48502	42.75	93.51	167.1
		4.4897	42.87	93.59	167.2
		4.49438	42.75	93.63	167.2
		4.49906	42.73	93.71	167.3
		4.50375	42.87	93.85	167.4
		4.50843	42.91	93.91	167.6
		4.51311	42.85	93.79	167.6
		4.51779	42.87	93.87	167.8
		4.52247	42.83	93.87	167.8
		4.52715	42.87	93.89	168
		4.53184	42.93	93.93	168
		4.53652	42.97	93.93	168.2
		4.5412	42.93	94.07	168.4
		4.54588	42.89	94.19	168.6
		4.55056	42.93	94.13	168.7
		4.55524	42.91	94.19	168.8
		4.55993	43.03	94.13	168.9
		4.56461	42.99	94.11	169.1
		4.56929	42.91	94.27	169.4
		4.57397	42.83	94.23	169.7
		4.57865	42.81	94.27	169.9
		4.58333	42.83	94.27	170.2
		4.58801	42.89	94.41	170.4
		4.5927	42.93	94.37	170.7
		4.59738	42.83	94.51	171
		4.60206	42.83	94.51	171.3
		4.60674	42.87	94.51	171.5
		4.61142	42.91	94.59	171.7
		4.6161	42.95	94.73	172
		4.62079	42.93	94.77	172.1
		4.62547	42.93	94.77	172.1
		4.63015	42.87	94.81	172.2
		4.63483	42.85	94.99	172.2
		4.63951	42.85	95.03	172.2
		4.64419	42.79	94.95	172.3
		4.64888	42.79	94.97	172.5
		4.65356	42.79	94.99	172.6
		4.65824	42.85	95.01	172.8
		4.66292	42.91	94.97	172.9
		4.6676	42.81	94.99	172.9
		4.67228	42.83	94.95	172.9
		4.67697	42.87	94.91	172.8
		4.68165	42.97	94.95	172.8
		4.68633	43.07	94.97	172.8
		4.69101	43.07	95.05	172.9
		4.69569	43.07	95.03	173
		4.70037	43.15	94.97	173.2
		4.70506	43.15	95.01	173.4
		4.70974	43.07	94.99	173.7
		4.71442	43.17	94.95	173.9
		4.7191	43.19	94.91	174
		4.72378	43.09	94.97	174.1
		4.72846	43.11	94.97	174.2
		4.73315	43.21	95.11	174.3
		4.73783	43.31	95.21	174.4
		4.74251	43.51	95.35	174.4
		4.74719	43.33	95.45	174.5
		4.75187	43.41	95.51	174.5
		4.75655	43.45	95.45	174.7
		4.76124	43.35	95.39	174.8
		4.76592	43.31	95.41	175
		4.7706	43.23	95.51	175.1
		4.77528	43.13	95.61	175.1
		4.77996	43.09	95.73	175.3
		4.78464	43.13	95.69	175.3
		4.78933	43.09	95.73	175.4
		4.79401	43.27	95.65	175.4
		4.79869	43.27	95.67	175.4
		4.80337	43.29	95.71	175.4
		4.80805	43.27	95.61	175.6
		4.81273	43.41	95.59	175.6
		4.81742	43.35	95.53	175.8
		4.8221	43.39	95.61	175.9
		4.82678	43.27	95.69	176
		4.83146	43.27	95.65	176.1
		4.83614	43.11	95.63	176.1
		4.84082	43.05	95.69	176.2
		4.84551	43.13	95.73	176.3
		4.85019	43.09	95.77	176.4
		4.85487	43.21	95.85	176.5
		4.85955	43.29	95.87	176.5
		4.86423	43.25	95.81	176.6
		4.86891	43.23	95.85	176.7
		4.8736	43.27	95.83	176.7
		4.87828	43.27	95.85	176.7
		4.88296	43.29	95.87	176.8
		4.88764	43.33	95.99	176.7
		4.89232	43.39	95.99	176.9
		4.897	43.51	96.01	176.9
		4.90169	43.63	96.03	176.8
		4.90637	43.53	96.23	176.9
		4.91105	43.49	96.41	176.8
		4.91573	43.53	96.37	176.8
		4.92041	43.61	96.39	177
		4.92509	43.63	96.37	176.9
		4.92978	43.55	96.41	177
		4.93446	43.53	96.37	176.9
		4.93914	43.53	96.37	177
		4.94382	43.57	96.27	176.9
		4.9485	43.61	96.35	177.1
		4.95318	43.77	96.47	177.1
		4.95787	43.65	96.47	177.2
		4.96255	43.75	96.51	177.4
		4.96723	43.83	96.59	177.5
		4.97191	43.79	96.65	177.7
		4.97659	43.77	96.67	177.7
		4.98127	43.79	96.69	177.7
		4.98596	43.79	96.71	177.5
		4.99064	43.59	96.83	177.5
		4.99532	43.71	96.91	177.4
		5	43.81	96.95	177.4
		5.00468	43.73	97.01	177.4
		5.00936	43.83	96.97	177.3
		5.01404	43.79	96.97	177.3
		5.01873	43.73	96.95	177.3
		5.02341	43.73	96.95	177.4
		5.02809	43.69	97.01	177.6
		5.03277	43.73	96.97	177.8
		5.03745	43.81	96.93	177.8
		5.04213	43.77	96.79	177.9
		5.04682	43.81	96.81	177.8
		5.0515	43.83	96.83	177.9
		5.05618	43.83	96.91	177.9
		5.06086	43.93	97.05	177.9
		5.06554	44.03	97.07	178.1
		5.07022	44.01	97.13	178.2
		5.07491	44.07	97.17	178.4
		5.07959	44.13	97.23	178.4
		5.08427	44.15	97.13	178.5
		5.08895	44.19	97.19	178.4
		5.09363	44.03	97.15	178.3
		5.09831	44.11	97.21	178.3
		5.103	44.19	97.21	178.3
		5.10768	44.15	97.21	178.4
		5.11236	44.07	97.25	178.6
		5.11704	44.05	97.33	178.7
		5.12172	44.09	97.29	178.9
		5.1264	44.15	97.23	179
		5.13109	44.11	97.31	179
		5.13577	44.09	97.33	179.1
		5.14045	44.29	97.29	179.2
		5.14513	44.23	97.27	179.3
		5.14981	44.23	97.31	179.5
		5.15449	44.11	97.31	179.5
		5.15918	44.11	97.35	179.5
		5.16386	44.09	97.27	179.3
		5.16854	44.13	97.31	179.3
		5.17322	44.15	97.39	179.3
		5.1779	44.23	97.33	179.3
		5.18258	44.09	97.27	179.3
		5.18727	44.07	97.33	179.4
		5.19195	44.13	97.37	179.4
		5.19663	44.15	97.39	179.6
		5.20131	44.21	97.41	179.6
		5.20599	44.17	97.39	179.5
		5.21067	44.27	97.41	179.5
		5.21536	44.19	97.45	179.4
		5.22004	44.17	97.47	179.4
		5.22472	44.25	97.45	179.5
		5.2294	44.37	97.45	179.5
		5.23408	44.37	97.43	179.7
		5.23876	44.21	97.47	179.8
		5.24345	44.15	97.55	179.8
		5.24813	44.15	97.57	179.9
		5.25281	44.27	97.65	179.9
		5.25749	44.37	97.57	179.8
		5.26217	44.39	97.71	179.7
		5.26685	44.43	97.67	179.8
		5.27154	44.51	97.69	179.7
		5.27622	44.39	97.81	179.8
		5.2809	44.41	98.01	179.9
		5.28558	44.43	98.03	179.8
		5.29026	44.53	98.07	179.8
		5.29494	44.45	97.99	179.7
		5.29963	44.35	98.05	179.6
		5.30431	44.41	98.15	179.5
		5.30899	44.41	98.13	179.4
		5.31367	44.51	98.15	179.3
		5.31835	44.59	98.05	179.2
		5.32303	44.63	98.07	179.1
		5.32772	44.61	98.03	179
		5.3324	44.51	97.99	179.1
		5.33708	44.53	97.99	179.2
		5.34176	44.59	98.01	179.4
		5.34644	44.61	98.09	179.7
		5.35112	44.49	98.13	179.9
		5.35581	44.43	98.11	180
		5.36049	44.55	98.09	180.1
		5.36517	44.53	98.23	180.3
		5.36985	44.53	98.35	180.5
		5.37453	44.47	98.43	180.7
		5.37921	44.61	98.55	180.8
		5.3839	44.61	98.57	180.8
		5.38858	44.65	98.45	181
		5.39326	44.65	98.43	181
		5.39794	44.67	98.35	181.1
		5.40262	44.65	98.45	181.2
		5.4073	44.51	98.41	181.3
		5.41199	44.59	98.41	181.4
		5.41667	44.53	98.43	181.6
		5.42135	44.53	98.39	181.6
		5.42603	44.57	98.39	181.8
		5.43071	44.57	98.43	181.9
		5.43539	44.65	98.41	182
		5.44007	44.67	98.53	182.1
		5.44476	44.71	98.57	182.2
		5.44944	44.79	98.61	182
		5.45412	44.81	98.65	182
		5.4588	44.87	98.67	182.1
		5.46348	44.91	98.63	182.1
		5.46816	44.97	98.69	182.2
		5.47285	44.91	98.69	182.2
		5.47753	45.01	98.67	182.2
		5.48221	44.97	98.67	182.2
		5.48689	44.97	98.63	182.2
		5.49157	45.01	98.63	182.3
		5.49625	45.05	98.79	182.4
		5.50094	44.99	98.95	182.7
		5.50562	44.99	99.01	182.8
		5.5103	45.15	98.97	182.8
		5.51498	45.17	99.07	182.8
		5.51966	45.25	98.99	182.9
		5.52434	45.09	99.21	182.9
		5.52903	45.13	99.21	183.1
		5.53371	44.97	99.27	183.1
		5.53839	45.01	99.23	183.2
		5.54307	45.13	99.21	183.3
		5.54775	45.15	99.27	183.3
		5.55243	45.13	99.51	183.3
		5.55712	45.11	99.47	183.4
		5.5618	45.01	99.51	183.4
		5.56648	45.09	99.53	183.5
		5.57116	45.05	99.51	183.7
		5.57584	45.11	99.79	183.8
		5.58052	45.15	99.91	183.9
		5.58521	45.11	99.79	183.9
		5.58989	45.09	99.71	183.9
		5.59457	45.05	99.65	183.9
		5.59925	45.11	99.71	183.9
		5.60393	45.13	99.77	183.8
		5.60861	45.15	99.79	183.9
		5.6133	45.13	99.75	183.9
		5.61798	45.11	99.81	184
		5.62266	45.21	99.79	184
		5.62734	45.31	99.81	184.2
		5.63202	45.25	99.73	184.3
		5.6367	45.39	99.83	184.4
		5.64139	45.27	99.75	184.6
		5.64607	45.37	99.73	184.7
		5.65075	45.39	99.75	184.8
		5.65543	45.33	99.65	184.7
		5.66011	45.27	99.71	184.6
		5.66479	45.33	99.69	184.6
		5.66948	45.45	99.71	184.5
		5.67416	45.33	99.69	184.3
		5.67884	45.35	99.77	184.3
		5.68352	45.35	99.81	184.2
		5.6882	45.33	99.79	184.2
		5.69288	45.35	99.71	184.2
		5.69757	45.43	99.71	184.3
		5.70225	45.33	99.75	184.4
		5.70693	45.35	99.77	184.5
		5.71161	45.45	99.73	184.5
		5.71629	45.49	99.71	184.6
		5.72097	45.59	99.71	184.8
		5.72566	45.63	99.79	184.8
		5.73034	45.59	99.69	184.8
		5.73502	45.49	99.79	184.8
		5.7397	45.49	99.89	184.7
		5.74438	45.47	99.95	184.8
		5.74906	45.51	99.91	184.7
		5.75375	45.53	100	184.9
		5.75843	45.57	100.2	184.9
		5.76311	45.43	100.2	185.1
		5.76779	45.41	100.1	185
		5.77247	45.47	100	185.2
		5.77715	45.51	100.1	185.3
		5.78184	45.51	100.1	185.4
		5.78652	45.47	100.1	185.5
		5.7912	45.47	100.1	185.6
		5.79588	45.57	100.1	185.7
		5.80056	45.63	100	185.8
		5.80524	45.57	100.1	185.9
		5.80993	45.55	100.1	186
		5.81461	45.57	100.1	186.1
		5.81929	45.57	100.1	186.2
		5.82397	45.57	100.2	186.2
		5.82865	45.59	100.5	186.3
		5.83333	45.57	100.6	186.2
		5.83801	45.67	100.6	186.4
		5.8427	45.75	100.7	186.5
		5.84738	45.73	100.7	186.5
		5.85206	45.65	100.8	186.6
		5.85674	45.69	100.7	186.5
		5.86142	45.75	100.8	186.5
		5.8661	45.71	100.9	186.4
		5.87079	45.77	100.8	186.3
		5.87547	45.71	100.8	186.2
		5.88015	45.81	100.8	186.2
		5.88483	45.83	100.7	186.3
		5.88951	45.73	100.7	186.2
		5.89419	45.75	100.8	186.3
		5.89888	45.73	100.8	186.3
		5.90356	45.81	100.8	186.4
		5.90824	45.77	100.8	186.5
		5.91292	45.85	101	186.5
		5.9176	45.71	101	186.5
		5.92228	45.73	101.1	186.7
		5.92697	45.77	101.2	186.6
		5.93165	45.79	101.4	186.6
		5.93633	45.83	101.3	186.4
		5.94101	45.95	101.4	186.4
		5.94569	46.01	101.5	186.5
		5.95037	45.97	101.5	186.4
		5.95506	46.01	101.5	186.5
		5.95974	46.15	101.5	186.5
		5.96442	46.03	101.4	186.5
		5.9691	46.13	101.4	186.5
		5.97378	46.15	101.5	186.4
		5.97846	46.21	101.6	186.4
		5.98315	46.29	101.6	186.4
		5.98783	46.25	101.7	186.4
		5.99251	46.31	101.7	186.4
		5.99719	46.31	101.7	186.5
		6.00187	46.27	101.7	186.6
		6.00655	46.17	101.6	186.7
		6.01124	46.19	101.6	186.8
		6.01592	46.15	101.6	186.9
		6.0206	46.09	101.6	186.8
		6.02528	46.07	101.7	186.9
		6.02996	46.11	101.8	187
		6.03464	46.13	101.8	187.1
		6.03933	46.11	102	187.1
		6.04401	46.07	102	187.2
		6.04869	46.13	102	187.2
		6.05337	46.15	101.9	187.3
		6.05805	46.21	101.9	187.3
		6.06273	46.35	101.9	187.5
		6.06742	46.23	101.8	187.6
		6.0721	46.27	101.8	187.6
		6.07678	46.27	101.8	187.7
		6.08146	46.35	101.7	187.5
		6.08614	46.33	101.8	187.4
		6.09082	46.41	101.9	187.5
		6.09551	46.41	102	187.4
		6.10019	46.31	102.1	187.6
		6.10487	46.23	102.2	187.6
		6.10955	46.23	102.4	187.7
		6.11423	46.29	102.4	187.9
		6.11891	46.33	102.5	187.9
		6.1236	46.35	102.6	188
		6.12828	46.39	102.5	188.2
		6.13296	46.35	102.5	188.3
		6.13764	46.31	102.4	188.3
		6.14232	46.45	102.3	188.5
		6.147	46.51	102.2	188.6
		6.15169	46.57	102.2	188.6
		6.15637	46.61	102.2	188.4
		6.16105	46.51	102.1	188.3
		6.16573	46.53	102.1	188.2
		6.17041	46.53	102.2	188.1
		6.17509	46.53	102.3	188.2
		6.17978	46.53	102.3	188.3
		6.18446	46.67	102.4	188.3
		6.18914	46.73	102.4	188.4
		6.19382	46.65	102.5	188.4
		6.1985	46.63	102.3	188.6
		6.20318	46.53	102.2	188.6
		6.20787	46.53	102.2	188.7
		6.21255	46.65	102.3	188.8
		6.21723	46.77	102.3	188.9
		6.22191	46.75	102.3	188.8
		6.22659	46.71	102.3	188.8
		6.23127	46.71	102.4	188.8
		6.23596	46.77	102.5	188.8
		6.24064	46.89	102.4	188.8
		6.24532	46.97	102.5	188.7
		6.25	46.91	102.6	188.7
		6.25468	46.87	102.7	188.7
		6.25936	46.81	102.7	188.6
		6.26404	46.95	102.7	188.5
		6.26873	47.01	102.7	188.5
		6.27341	46.91	102.7	188.4
		6.27809	46.81	102.7	188.4
		6.28277	46.85	102.7	188.4
		6.28745	46.73	102.6	188.4
		6.29213	46.75	102.6	188.6
		6.29682	46.79	102.6	188.7
		6.3015	46.81	102.6	188.8
		6.30618	46.89	102.7	189
		6.31086	46.85	102.7	189.2
		6.31554	46.83	102.7	189.2
		6.32022	46.81	102.7	189.4
		6.32491	46.77	102.7	189.4
		6.32959	46.79	102.8	189.5
		6.33427	46.85	102.8	189.5
		6.33895	46.81	102.9	189.6
		6.34363	46.87	102.9	189.7
		6.34831	46.91	102.8	189.8
		6.353	46.83	102.9	189.8
		6.35768	46.79	103.1	189.9
		6.36236	46.85	103.1	189.8
		6.36704	46.91	103.1	189.9
		6.37172	46.91	103	189.9
		6.3764	47.01	103.1	190
		6.38109	47.09	103.3	190.1
		6.38577	46.97	103.4	190.2
		6.39045	47.01	103.4	190.1
		6.39513	47.09	103.3	190
		6.39981	47.01	103.4	189.9
		6.40449	47.03	103.4	189.8
		6.40918	46.99	103.4	189.6
		6.41386	46.99	103.3	189.4
		6.41854	46.99	103.3	189.3
		6.42322	46.93	103.5	189.1
		6.4279	46.91	103.6	188.9
		6.43258	46.89	103.8	188.7
		6.43727	46.87	103.5	188.5
		6.44195	46.91	103.4	188.3
		6.44663	46.81	103.5	188.2
		6.45131	46.83	103.5	188.1
		6.45599	46.89	103.5	187.9
		6.46067	46.87	103.5	187.9
		6.46536	46.91	103.5	187.8
		6.47004	46.87	103.3	187.9
		6.47472	46.91	103.3	187.9
		6.4794	46.87	103.3	188.1
		6.48408	47.01	103.3	188.3
		6.48876	46.93	103.2	188.5
		6.49345	46.93	103.2	188.9
		6.49813	46.97	103.3	189.1
		6.50281	46.91	103.4	189.3
		6.50749	46.93	103.4	189.4
		6.51217	46.89	103.5	189.5
		6.51685	46.93	103.5	189.6
		6.52154	46.83	103.5	189.7
		6.52622	46.91	103.4	189.8
		6.5309	46.99	103.3	190
		6.53558	46.97	103.4	190.2
		6.54026	46.87	103.5	190.2
		6.54494	47.01	103.6	190.4
		6.54963	46.97	103.6	190.6
		6.55431	46.99	103.6	190.7
		6.55899	46.99	103.6	190.8
		6.56367	47.05	103.6	191
		6.56835	47.13	103.7	191
		6.57303	47.05	103.8	191.1
		6.57772	47.05	103.8	191.2
		6.5824	47.19	103.8	191.1
		6.58708	47.27	103.9	191.2
		6.59176	47.21	103.9	191.2
		6.59644	47.11	103.8	191.2
		6.60112	47.11	103.9	191.2
		6.60581	47.11	103.9	191.2
		6.61049	47.13	103.9	191.3
		6.61517	47.13	103.9	191.1
		6.61985	47.21	104	191.1
		6.62453	47.25	104.1	191.1
		6.62921	47.39	104.2	191.1
		6.6339	47.37	104.2	191.2
		6.63858	47.29	104.2	191.2
		6.64326	47.37	104.2	191.3
		6.64794	47.39	104.1	191.1
		6.65262	47.43	104.1	191
		6.6573	47.47	104.1	191
		6.66199	47.43	104.2	191
		6.66667	47.51	104.1	191.1
		6.67135	47.57	104.2	191.1
		6.67603	47.63	104.2	191.2
		6.68071	47.71	104.3	191.2
		6.68539	47.63	104.3	191.3
		6.69007	47.57	104.4	191.3
		6.69476	47.59	104.4	191.5
		6.69944	47.61	104.3	191.6
		6.70412	47.67	104.4	191.6
		6.7088	47.67	104.5	191.6
		6.71348	47.61	104.5	191.5
		6.71816	47.67	104.6	191.6
		6.72285	47.67	104.6	191.7
		6.72753	47.67	104.6	191.8
		6.73221	47.69	104.6	191.8
		6.73689	47.71	104.5	192
		6.74157	47.75	104.5	192.1
		6.74625	47.73	104.5	192.3
		6.75094	47.85	104.5	192.3
		6.75562	47.81	104.5	192.5
		6.7603	47.87	104.7	192.6
		6.76498	47.79	104.7	192.7
		6.76966	47.87	104.8	192.9
		6.77434	47.97	104.8	193.1
		6.77903	47.97	104.7	193.1
		6.78371	47.99	104.6	193.2
		6.78839	48.05	104.6	193.3
		6.79307	47.95	104.6	193.2
		6.79775	47.93	104.5	193.2
		6.80243	47.97	104.5	193.1
		6.80712	47.97	104.5	193.1
		6.8118	48.05	104.6	193.2
		6.81648	47.93	104.6	193.1
		6.82116	48.01	104.7	193.1
		6.82584	48.05	104.7	193
		6.83052	48.07	104.8	192.8
		6.83521	48.03	105	192.7
		6.83989	48.13	105.1	192.6
		6.84457	48.07	105.1	192.6
		6.84925	48.11	105.1	192.5
		6.85393	48.05	105	192.6
		6.85861	47.95	105	192.6
		6.8633	47.83	104.9	192.6
		6.86798	47.87	104.8	192.8
		6.87266	47.91	104.8	192.9
		6.87734	47.83	104.9	193
		6.88202	47.81	104.9	193
		6.8867	47.85	105.1	193.1
		6.89139	47.87	105.2	193.1
		6.89607	47.89	105.2	193.1
		6.90075	47.91	105.2	192.9
		6.90543	47.97	105.1	192.9
		6.91011	47.99	104.9	192.6
		6.91479	48.03	105.1	192.7
		6.91948	47.89	105.2	192.7
		6.92416	47.89	105.3	192.8
		6.92884	47.83	105.3	192.9
		6.93352	47.91	105.4	193
		6.9382	47.93	105.4	193.1
		6.94288	47.99	105.4	193.1
		6.94757	47.99	105.4	193.1
		6.95225	47.97	105.5	193
		6.95693	47.97	105.5	192.9
		6.96161	47.95	105.5	192.6
		6.96629	47.97	105.4	192.7
		6.97097	47.87	105.4	192.5
		6.97566	47.97	105.4	192.4
		6.98034	48.05	105.4	192.3
		6.98502	47.89	105.2	192.4
		6.9897	47.87	105.2	192.4
		6.99438	47.87	105.3	192.5
		6.99906	48.05	105.4	192.6
		7.00375	48.11	105.5	192.8
		7.00843	48.05	105.4	192.9
		7.01311	48.05	105.5	193.1
		7.01779	47.95	105.5	193.2
		7.02247	47.97	105.4	193.4
		7.02715	48.05	105.5	193.5
		7.03184	48.17	105.4	193.6
		7.03652	48.11	105.4	193.7
		7.0412	48.25	105.4	193.8
		7.04588	48.37	105.4	193.9
		7.05056	48.25	105.5	194
		7.05524	48.23	105.6	194.1
		7.05993	48.31	105.6	194
		7.06461	48.29	105.6	194
		7.06929	48.21	105.7	193.9
		7.07397	48.17	105.8	193.9
		7.07865	48.29	105.8	193.9
		7.08333	48.35	105.8	193.8
		7.08801	48.37	105.8	194
		7.0927	48.37	105.8	193.8
		7.09738	48.25	105.9	194
		7.10206	48.23	106.2	194.1
		7.10674	48.25	106.4	194.2
		7.11142	48.13	106.3	194.4
		7.1161	48.17	106.2	194.5
		7.12079	48.17	106.2	194.6
		7.12547	48.15	106.2	194.7
		7.13015	48.19	106.1	194.8
		7.13483	48.21	106.2	194.8
		7.13951	48.25	106.2	194.8
		7.14419	48.35	106.2	194.9
		7.14888	48.23	106.2	194.8
		7.15356	48.25	106.2	194.8
		7.15824	48.31	106.2	194.9
		7.16292	48.29	106.2	194.9
		7.1676	48.27	106.2	194.9
		7.17228	48.35	106.2	195
		7.17697	48.23	106.4	195
		7.18165	48.27	106.3	195
		7.18633	48.33	106.4	195
		7.19101	48.37	106.4	195
		7.19569	48.37	106.4	194.9
		7.20037	48.35	106.5	195
		7.20506	48.37	106.5	194.9
		7.20974	48.33	106.4	195
		7.21442	48.25	106.5	195
		7.2191	48.25	106.6	195
		7.22378	48.35	106.6	195.1
		7.22846	48.27	106.5	195.1
		7.23315	48.21	106.5	195.1
		7.23783	48.25	106.5	195.2
		7.24251	48.35	106.5	195.1
		7.24719	48.25	106.4	195.3
		7.25187	48.31	106.4	195.3
		7.25655	48.45	106.3	195.4
		7.26124	48.43	106.3	195.5
		7.26592	48.47	106.3	195.5
		7.2706	48.45	106.4	195.5
		7.27528	48.49	106.4	195.6
		7.27996	48.53	106.3	195.6
		7.28464	48.49	106.3	195.6
		7.28933	48.39	106.4	195.7
		7.29401	48.41	106.4	195.6
		7.29869	48.51	106.4	195.5
		7.30337	48.59	106.4	195.4
		7.30805	48.53	106.3	195.4
		7.31273	48.61	106.2	195.5
		7.31742	48.65	106.4	195.4
		7.3221	48.75	106.4	195.5
		7.32678	48.71	106.3	195.4
		7.33146	48.79	106.4	195.3
		7.33614	48.69	106.3	195.4
		7.34082	48.73	106.4	195.4
		7.34551	48.81	106.4	195.3
		7.35019	48.87	106.4	195.5
		7.35487	48.87	106.5	195.5
		7.35955	48.85	106.6	195.5
		7.36423	48.83	106.7	195.3
		7.36891	48.85	106.9	195.2
		7.3736	48.85	107	195.1
		7.37828	48.89	106.9	195.1
		7.38296	48.89	106.8	195.2
		7.38764	48.97	106.7	195.4
		7.39232	49.03	106.6	195.4
		7.397	49.05	106.6	195.4
		7.40169	49.05	106.7	195.4
		7.40637	49.05	106.6	195.2
		7.41105	49.19	106.6	195
		7.41573	49.15	106.6	194.9
		7.42041	49.07	106.6	194.8
		7.42509	49.03	106.7	194.6
		7.42978	48.99	106.8	194.5
		7.43446	49.09	106.8	194.4
		7.43914	49.05	106.8	194.2
		7.44382	49.11	106.8	194.1
		7.4485	49.13	106.8	194.1
		7.45318	49.03	107	193.8
		7.45787	49.07	107.2	193.9
		7.46255	49.11	107.2	193.8
		7.46723	48.99	107.2	193.8
		7.47191	49.03	107.1	193.9
		7.47659	49.01	107.1	193.9
		7.48127	49.05	107.1	194.1
		7.48596	49.11	107.3	194.4
		7.49064	49.17	107.6	194.7
		7.49532	49.21	107.7	194.9
		7.5	49.15	107.6	195.2
		7.50468	49.23	107.4	195.2
		7.50936	49.29	107.4	195.2
		7.51404	49.31	107.4	195.2
		7.51873	49.37	107.3	195.1
		7.52341	49.35	107.4	195.1
		7.52809	49.39	107.4	195.2
		7.53277	49.29	107.2	195.3
		7.53745	49.29	107.2	195.5
		7.54213	49.33	107.2	195.6
		7.54682	49.31	107.1	195.8
		7.5515	49.37	107.1	195.8
		7.55618	49.47	107	195.8
		7.56086	49.51	107.1	195.7
		7.56554	49.39	107.1	195.7
		7.57022	49.37	107.2	195.6
		7.57491	49.35	107.2	195.6
		7.57959	49.37	107.1	195.7
		7.58427	49.47	107.2	195.8
		7.58895	49.61	107.4	195.9
		7.59363	49.57	107.4	196.2
		7.59831	49.47	107.3	196.2
		7.603	49.51	107.3	196.2
		7.60768	49.43	107.4	196.3
		7.61236	49.61	107.4	196.3
		7.61704	49.67	107.5	196.4
		7.62172	49.67	107.4	196.3
		7.6264	49.65	107.4	196.3
		7.63109	49.73	107.3	196.1
		7.63577	49.59	107.3	196
		7.64045	49.63	107.3	196
		7.64513	49.53	107.2	196
		7.64981	49.51	107.1	196
		7.65449	49.71	107.3	196.2
		7.65918	49.61	107.4	196.1
		7.66386	49.47	107.4	196.2
		7.66854	49.53	107.6	196.1
		7.67322	49.63	107.8	196.1
		7.6779	49.59	107.8	196.2
		7.68258	49.57	107.8	196.1
		7.68727	49.59	107.8	196.2
		7.69195	49.55	107.7	196.2
		7.69663	49.53	107.7	196.2
		7.70131	49.41	107.6	196.2
		7.70599	49.47	107.5	196.2
		7.71067	49.51	107.5	196.2
		7.71536	49.63	107.5	196.3
		7.72004	49.65	107.6	196.5
		7.72472	49.67	107.6	196.6
		7.7294	49.75	107.6	196.8
		7.73408	49.79	107.7	196.8
		7.73876	49.59	107.6	196.8
		7.74345	49.57	107.6	196.8
		7.74813	49.55	107.7	196.7
		7.75281	49.75	107.7	196.6
		7.75749	49.81	107.7	196.7
		7.76217	49.81	107.8	196.7
		7.76685	49.73	107.6	196.7
		7.77154	49.83	107.5	196.9
		7.77622	49.89	107.6	196.9
		7.7809	49.93	107.6	197
		7.78558	49.97	107.6	197
		7.79026	50.05	107.7	197.1
		7.79494	49.99	107.6	197.1
		7.79963	50.05	107.6	197.1
		7.80431	49.99	107.5	197.2
		7.80899	50.05	107.5	197.2
		7.81367	50.05	107.6	197.3
		7.81835	50.17	107.7	197.3
		7.82303	50.25	107.8	197.5
		7.82772	50.23	107.7	197.6
		7.8324	50.19	107.8	197.8
		7.83708	50.11	107.9	197.8
		7.84176	50.07	107.8	197.6
		7.84644	49.93	107.9	197.3
		7.85112	49.93	107.9	197.3
		7.85581	50.05	107.9	197.1
		7.86049	50.19	108	197.2
		7.86517	50.19	108	197.1
		7.86985	50.29	108	197.2
		7.87453	50.33	108	197.2
		7.87921	50.29	108	197.3
		7.8839	50.25	108	197.2
		7.88858	50.25	108	197.3
		7.89326	50.25	108.2	197.3
		7.89794	50.35	108.2	197.4
		7.90262	50.41	108.3	197.5
		7.9073	50.39	108.3	197.6
		7.91199	50.19	108.2	197.6
		7.91667	50.21	108.1	197.6
		7.92135	50.25	108.1	197.6
		7.92603	50.13	108.1	197.6
		7.93071	50.09	108.2	197.4
		7.93539	50.19	108.1	197.5
		7.94007	50.17	108.2	197.6
		7.94476	50.09	108.3	197.7
		7.94944	50.09	108.4	197.7
		7.95412	50.07	108.3	197.7
		7.9588	50.07	108.3	197.7
		7.96348	49.95	108.2	197.7
		7.96816	50.03	108.1	197.6
		7.97285	50.09	108	197.8
		7.97753	50.13	108.1	197.9
		7.98221	50.07	108.1	198
		7.98689	50.13	108.1	197.9
		7.99157	50.17	108.1	197.7
		7.99625	50.29	108.1	197.8
		8.00094	50.31	108.2	197.8
		8.00562	50.39	108.2	197.9
		8.0103	50.35	108.3	197.9
		8.01498	50.35	108.3	198
		8.01966	50.41	108.3	197.9
		8.02434	50.47	108.2	197.8
		8.02903	50.39	108.3	197.7
		8.03371	50.33	108.2	197.6
		8.03839	50.25	108.2	197.6
		8.04307	50.23	108.2	197.4
		8.04775	50.31	108.2	197.2
		8.05243	50.39	108.2	197.1
		8.05712	50.43	108	196.9
		8.0618	50.35	108.2	196.9
		8.06648	50.43	108.3	196.6
		8.07116	50.51	108.4	196.4
		8.07584	50.43	108.4	196.3
		8.08052	50.39	108.4	196.1
		8.08521	50.53	108.4	196
		8.08989	50.49	108.4	196
		8.09457	50.49	108.5	195.8
		8.09925	50.53	108.5	195.8
		8.10393	50.57	108.5	195.8
		8.10861	50.65	108.6	195.8
		8.1133	50.53	108.6	195.7
		8.11798	50.57	108.7	195.7
		8.12266	50.63	108.9	195.7
		8.12734	50.59	109.1	195.6
		8.13202	50.63	109	195.6
		8.1367	50.57	109.1	195.6
		8.14139	50.53	109.2	195.7
		8.14607	50.53	109.1	195.9
		8.15075	50.53	109	196.2
		8.15543	50.55	108.9	196.3
		8.16011	50.59	108.8	196.5
		8.16479	50.55	108.8	196.6
		8.16948	50.55	108.8	196.7
		8.17416	50.57	108.8	196.7
		8.17884	50.57	108.9	196.7
		8.18352	50.57	108.9	196.7
		8.1882	50.49	108.8	196.7
		8.19288	50.55	108.8	196.9
		8.19757	50.47	108.8	196.8
		8.20225	50.53	108.8	196.9
		8.20693	50.45	108.8	197.2
		8.21161	50.47	108.7	197.3
		8.21629	50.51	108.7	197.5
		8.22097	50.67	108.7	197.4
		8.22566	50.63	108.7	197.6
		8.23034	50.57	108.7	197.7
		8.23502	50.57	108.7	197.7
		8.2397	50.59	108.7	197.8
		8.24438	50.53	108.6	198
		8.24906	50.57	108.6	197.9
		8.25375	50.57	108.5	198
		8.25843	50.53	108.6	198
		8.26311	50.61	108.5	198.1
		8.26779	50.61	108.5	198.1
		8.27247	50.65	108.6	198.3
		8.27715	50.69	108.7	198.6
		8.28184	50.73	108.7	198.7
		8.28652	50.75	108.7	198.8
		8.2912	50.79	108.7	198.9
		8.29588	50.85	108.6	199
		8.30056	50.79	108.5	199
		8.30524	50.83	108.6	198.9
		8.30993	50.83	108.6	199.1
		8.31461	50.83	108.6	198.9
		8.31929	50.83	108.7	198.8
		8.32397	50.83	108.8	198.7
		8.32865	50.87	108.8	198.6
		8.33333	51.01	108.8	198.4
		8.33801	51.01	108.8	198.3
		8.3427	51.01	108.8	198.2
		8.34738	51.01	108.8	198.1
		8.35206	51.07	109	197.8
		8.35674	51.13	108.9	197.8
		8.36142	51.17	109	197.7
		8.3661	51.05	109.2	197.6
		8.37079	51.11	109.1	197.5
		8.37547	51.19	109	197.3
		8.38015	51.19	108.9	197.3
		8.38483	51.17	109	197.3
		8.38951	51.17	108.9	197.3
		8.39419	51.11	109	197.1
		8.39888	51.21	109	197.2
		8.40356	51.17	109	197.2
		8.40824	51.23	109.1	197.2
		8.41292	51.31	109.2	197.2
		8.4176	51.23	109.2	197.4
		8.42228	51.09	109.4	197.5
		8.42697	51.11	109.5	197.6
		8.43165	51.05	109.5	197.8
		8.43633	51.13	109.5	197.9
		8.44101	51.09	109.5	198.1
		8.44569	51.15	109.5	198.2
		8.45037	51.15	109.5	198.4
		8.45506	51.33	109.4	198.4
		8.45974	51.25	109.4	198.3
		8.46442	51.19	109.4	198.2
		8.4691	51.11	109.4	198.2
		8.47378	51.11	109.3	198.2
		8.47846	50.99	109.3	198.2
		8.48315	50.95	109.2	198.5
		8.48783	51.11	109.3	198.4
		8.49251	51.11	109.3	198.5
		8.49719	51.21	109.2	198.5
		8.50187	51.19	109.1	198.5
		8.50655	51.13	109.1	198.6
		8.51124	50.95	109	198.7
		8.51592	51.03	109.1	198.8
		8.5206	51.01	109.1	198.9
		8.52528	51.01	109.2	198.8
		8.52996	50.89	109.3	198.7
		8.53464	50.99	109.4	198.6
		8.53933	50.97	109.5	198.5
		8.54401	50.97	109.4	198.3
		8.54869	50.93	109.5	198.3
		8.55337	50.91	109.6	198.2
		8.55805	50.95	109.5	198.1
		8.56273	50.91	109.4	198.1
		8.56742	50.91	109.3	198
		8.5721	50.89	109.3	198
		8.57678	50.91	109.3	197.9
		8.58146	50.89	109.3	197.9
		8.58614	50.93	109.2	198
		8.59082	50.93	109.2	198
		8.59551	50.93	109.3	198
		8.60019	51.03	109.3	198.1
		8.60487	51.11	109.4	198.1
		8.60955	51.09	109.4	198
		8.61423	50.95	109.4	198
		8.61891	50.93	109.5	197.9
		8.6236	50.85	109.6	197.9
		8.62828	50.87	109.5	197.9
		8.63296	50.87	109.5	198
		8.63764	50.87	109.7	198.2
		8.64232	50.89	109.8	198.3
		8.647	50.85	109.7	198.5
		8.65169	50.83	109.8	198.7
		8.65637	50.91	109.9	198.9
		8.66105	50.91	110	199
		8.66573	50.91	110.1	199
		8.67041	50.89	110.2	199
		8.67509	50.93	110.1	199.1
		8.67978	50.79	110	199.1
		8.68446	50.81	110.2	199.3
		8.68914	50.77	110.3	199.3
		8.69382	50.79	110.4	199.5
		8.6985	50.77	110.3	199.6
		8.70318	50.83	110.2	199.5
		8.70787	50.87	110.1	199.5
		8.71255	50.87	110.1	199.3
		8.71723	50.87	110.1	199.3
		8.72191	50.91	110	199.1
		8.72659	50.89	110.1	198.9
		8.73127	50.83	110	198.9
		8.73596	50.87	110	198.8
		8.74064	50.79	110	198.7
		8.74532	50.87	110	198.7
		8.75	50.87	110	198.5
		8.75468	50.83	109.9	198.6
		8.75936	50.79	109.9	198.5
		8.76404	50.91	109.9	198.3
		8.76873	50.83	109.9	198.4
		8.77341	50.87	109.9	198.2
		8.77809	50.89	110.1	198.4
		8.78277	50.89	110	198.4
		8.78745	51.01	110	198.5
		8.79213	51.07	110.1	198.6
		8.79682	51.17	110	198.8
		8.8015	51.23	110	199
		8.80618	51.27	109.9	199.2
		8.81086	51.05	109.8	199.3
		8.81554	50.99	109.8	199.5
		8.82022	51.09	109.8	199.6
		8.82491	51.27	109.8	199.8
		8.82959	51.25	110	199.7
		8.83427	51.23	110	199.6
		8.83895	51.35	109.9	199.4
		8.84363	51.25	109.9	199.3
		8.84831	51.15	109.9	199.2
		8.853	51.09	109.9	199
		8.85768	51.07	109.8	198.9
		8.86236	51.01	109.8	198.8
		8.86704	51.11	110.1	198.8
		8.87172	51.15	110.2	198.7
		8.8764	51.11	110.2	198.6
		8.88109	51.07	110.2	198.6
		8.88577	51.09	110.3	198.5
		8.89045	51.17	110.3	198.7
		8.89513	51.15	110.4	198.8
		8.89981	51.31	110.4	199
		8.90449	51.35	110.5	199.2
		8.90918	51.29	110.5	199.2
		8.91386	51.35	110.6	199.2
		8.91854	51.43	110.6	199.2
		8.92322	51.47	110.7	199.1
		8.9279	51.51	110.6	199.2
		8.93258	51.49	110.5	199.2
		8.93727	51.53	110.4	199.2
		8.94195	51.43	110.4	199.4
		8.94663	51.41	110.6	199.5
		8.95131	51.45	110.7	199.6
		8.95599	51.53	110.7	199.5
		8.96067	51.47	110.7	199.5
		8.96536	51.47	110.9	199.4
		8.97004	51.47	110.9	199.3
		8.97472	51.55	110.9	199.1
		8.9794	51.49	110.8	199
		8.98408	51.35	110.7	198.9
		8.98876	51.47	110.7	198.7
		8.99345	51.51	110.7	198.5
		8.99813	51.59	110.7	198.4
		9.00281	51.59	110.7	198.5
		9.00749	51.65	110.6	198.3
		9.01217	51.63	110.5	198.4
		9.01685	51.51	110.5	198.4
		9.02154	51.51	110.5	198.6
		9.02622	51.53	110.6	198.6
		9.0309	51.59	110.5	198.6
		9.03558	51.55	110.6	198.6
		9.04026	51.49	110.5	198.6
		9.04494	51.55	110.5	198.7
		9.04963	51.49	110.4	198.9
		9.05431	51.39	110.4	199.2
		9.05899	51.35	110.3	199.2
		9.06367	51.37	110.3	199.4
		9.06835	51.43	110.3	199.4
		9.07303	51.47	110.4	199.5
		9.07772	51.33	110.4	199.5
		9.0824	51.37	110.4	199.6
		9.08708	51.43	110.5	199.9
		9.09176	51.47	110.4	200.1
		9.09644	51.59	110.3	200.1
		9.10112	51.65	110.2	200
		9.10581	51.79	110.2	199.8
		9.11049	51.75	110.3	199.6
		9.11517	51.77	110.4	199.4
		9.11985	51.77	110.3	199.1
		9.12453	51.75	110.3	199
		9.12921	51.71	110.3	198.8
		9.1339	51.65	110.2	198.7
		9.13858	51.59	110.2	198.7
		9.14326	51.71	110.3	198.6
		9.14794	51.73	110.4	198.5
		9.15262	51.75	110.4	198.5
		9.1573	51.67	110.3	198.4
		9.16199	51.71	110.3	198.4
		9.16667	51.77	110.2	198.4
		9.17135	51.69	110.2	198.3
		9.17603	51.69	110.2	198.3
		9.18071	51.67	110.2	198.2
		9.18539	51.73	110.2	198.1
		9.19007	51.67	110.3	198.1
		9.19476	51.71	110.4	198
		9.19944	51.75	110.4	197.8
		9.20412	51.79	110.5	197.7
		9.2088	51.75	110.5	197.7
		9.21348	51.71	110.6	197.6
		9.21816	51.83	110.7	197.4
		9.22285	51.81	110.8	197.5
		9.22753	51.83	110.8	197.3
		9.23221	52.01	110.9	197.3
		9.23689	52.07	111	197.2
		9.24157	51.97	111	197.3
		9.24625	51.77	111	197.4
		9.25094	51.79	111	197.5
		9.25562	51.91	111	197.7
		9.2603	52.05	110.9	197.7
		9.26498	51.99	110.9	197.9
		9.26966	52.11	111	198.1
		9.27434	52.05	110.9	198.2
		9.27903	52.19	110.9	198.4
		9.28371	52.17	110.9	198.6
		9.28839	52.01	110.9	198.7
		9.29307	52.09	110.9	198.8
		9.29775	52.23	110.9	198.9
		9.30243	52.25	111	199
		9.30712	52.23	111.1	198.9
		9.3118	52.25	111.1	198.9
		9.31648	52.29	111.1	198.8
		9.32116	52.21	111.1	198.9
		9.32584	52.23	111.2	199.1
		9.33052	52.25	111.3	199.2
		9.33521	52.31	111.3	199.4
		9.33989	52.31	111.3	199.6
		9.34457	52.45	111.4	199.7
		9.34925	52.51	111.5	199.7
		9.35393	52.55	111.6	199.7
		9.35861	52.51	111.7	199.6
[truncated: 63,533 more rows]

## Sheet: Supplementary Fig. 7b
		0	24.65
		0.00468165	24.95
Supplementary Fig. 7b		0.0093633	25.19
		0.0140449	25.41
		0.0187266	25.65
X axis: C		0.0234082	25.95
Y axis: D		0.0280899	26.13
		0.0327715	26.27
		0.0374532	26.53
		0.0421348	26.57
		0.0468165	26.75
		0.0514981	26.91
		0.0561798	27.13
		0.0608614	27.39
		0.0655431	27.49
		0.0702247	27.73
		0.0749064	27.87
		0.079588	28.17
		0.0842697	28.29
		0.0889513	28.53
		0.093633	28.71
		0.0983146	28.89
		0.102996	29.07
		0.107678	29.35
		0.11236	29.63
		0.117041	29.65
		0.121723	29.89
		0.126404	30.11
		0.131086	30.27
		0.135768	30.63
		0.140449	30.79
		0.145131	31.11
		0.149813	31.27
		0.154494	31.55
		0.159176	31.75
		0.163858	32.09
		0.168539	32.31
		0.173221	32.67
		0.177903	32.89
		0.182584	33.19
		0.187266	33.59
		0.191948	33.69
		0.196629	34.03
		0.201311	34.41
		0.205993	34.79
		0.210674	35.25
		0.215356	35.63
		0.220037	36.01
		0.224719	36.41
		0.229401	36.89
		0.234082	37.27
		0.238764	37.67
		0.243446	38.03
		0.248127	38.53
		0.252809	38.83
		0.257491	39.29
		0.262172	39.67
		0.266854	39.77
		0.271536	40.21
		0.276217	40.67
		0.280899	40.99
		0.285581	41.37
		0.290262	41.83
		0.294944	42.15
		0.299625	42.59
		0.304307	42.93
		0.308989	43.21
		0.31367	43.55
		0.318352	43.87
		0.323034	44.09
		0.327715	44.39
		0.332397	44.55
		0.337079	44.89
		0.34176	44.93
		0.346442	45.17
		0.351124	45.45
		0.355805	45.69
		0.360487	45.93
		0.365169	46.25
		0.36985	46.45
		0.374532	46.79
		0.379213	47.07
		0.383895	47.35
		0.388577	47.49
		0.393258	47.81
		0.39794	48.07
		0.402622	48.33
		0.407303	48.35
		0.411985	48.57
		0.416667	48.77
		0.421348	48.87
		0.42603	48.95
		0.430712	49.09
		0.435393	49.19
		0.440075	49.45
		0.444757	49.61
		0.449438	49.79
		0.45412	49.93
		0.458801	50.17
		0.463483	50.37
		0.468165	50.49
		0.472846	50.65
		0.477528	50.65
		0.48221	50.81
		0.486891	50.99
		0.491573	51.11
		0.496255	51.21
		0.500936	51.29
		0.505618	51.37
		0.5103	51.45
		0.514981	51.65
		0.519663	51.85
		0.524345	52.05
		0.529026	52.19
		0.533708	52.25
		0.53839	52.41
		0.543071	52.55
		0.547753	52.61
		0.552434	52.83
		0.557116	53.07
		0.561798	53.23
		0.566479	53.41
		0.571161	53.55
		0.575843	53.65
		0.580524	53.77
		0.585206	53.97
		0.589888	54.11
		0.594569	54.25
		0.599251	54.45
		0.603933	54.53
		0.608614	54.71
		0.613296	54.89
		0.617978	55.03
		0.622659	55.21
		0.627341	55.41
		0.632022	55.61
		0.636704	55.73
		0.641386	55.91
		0.646067	55.95
		0.650749	56.07
		0.655431	56.21
		0.660112	56.35
		0.664794	56.51
		0.669476	56.61
		0.674157	56.81
		0.678839	57.01
		0.683521	57.09
		0.688202	57.29
		0.692884	57.43
		0.697566	57.59
		0.702247	57.73
		0.706929	57.97
		0.71161	58.11
		0.716292	58.19
		0.720974	58.21
		0.725655	58.31
		0.730337	58.37
		0.735019	58.49
		0.7397	58.73
		0.744382	58.95
		0.749064	59.03
		0.753745	59.15
		0.758427	59.33
		0.763109	59.49
		0.76779	59.67
		0.772472	59.73
		0.777154	59.89
		0.781835	60.05
		0.786517	60.21
		0.791199	60.31
		0.79588	60.45
		0.800562	60.51
		0.805243	60.71
		0.809925	60.67
		0.814607	60.85
		0.819288	61.01
		0.82397	61.09
		0.828652	61.29
		0.833333	61.33
		0.838015	61.45
		0.842697	61.53
		0.847378	61.51
		0.85206	61.57
		0.856742	61.49
		0.861423	61.67
		0.866105	61.75
		0.870787	61.87
		0.875468	61.97
		0.88015	62.05
		0.884831	62.11
		0.889513	62.23
		0.894195	62.37
		0.898876	62.51
		0.903558	62.61
		0.90824	62.67
		0.912921	62.71
		0.917603	62.83
		0.922285	62.89
		0.926966	63.05
		0.931648	63.11
		0.93633	63.09
		0.941011	63.07
		0.945693	63.03
		0.950375	63.25
		0.955056	63.43
		0.959738	63.47
		0.964419	63.49
		0.969101	63.61
		0.973783	63.63
		0.978464	63.89
		0.983146	63.99
		0.987828	64.03
		0.992509	64.21
		0.997191	64.35
		1.00187	64.47
		1.00655	64.57
		1.01124	64.69
		1.01592	64.81
		1.0206	65.01
		1.02528	65.15
		1.02996	65.27
		1.03464	65.47
		1.03933	65.61
		1.04401	65.85
		1.04869	65.99
		1.05337	66.09
		1.05805	66.23
		1.06273	66.31
		1.06742	66.37
		1.0721	66.37
		1.07678	66.39
		1.08146	66.47
		1.08614	66.75
		1.09082	66.91
		1.09551	67.05
		1.10019	67.25
		1.10487	67.43
		1.10955	67.61
		1.11423	67.65
		1.11891	67.73
		1.1236	67.93
		1.12828	68.05
		1.13296	68.13
		1.13764	68.23
		1.14232	68.31
		1.147	68.37
		1.15169	68.47
		1.15637	68.57
		1.16105	68.71
		1.16573	68.89
		1.17041	68.87
		1.17509	69.05
		1.17978	69.01
		1.18446	69.01
		1.18914	69.05
		1.19382	69.09
		1.1985	69.25
		1.20318	69.35
		1.20787	69.59
		1.21255	69.61
		1.21723	69.77
		1.22191	69.87
		1.22659	69.91
		1.23127	69.95
		1.23596	70.09
		1.24064	70.09
		1.24532	70.13
		1.25	70.23
		1.25468	70.33
		1.25936	70.39
		1.26404	70.41
		1.26873	70.55
		1.27341	70.65
		1.27809	70.81
		1.28277	70.89
		1.28745	70.99
		1.29213	71.05
		1.29682	71.13
		1.3015	71.21
		1.30618	71.37
		1.31086	71.53
		1.31554	71.65
		1.32022	71.69
		1.32491	71.75
		1.32959	71.77
		1.33427	71.81
		1.33895	71.87
		1.34363	71.95
		1.34831	71.95
		1.353	72.15
		1.35768	72.33
		1.36236	72.39
		1.36704	72.51
		1.37172	72.59
		1.3764	72.63
		1.38109	72.69
		1.38577	72.67
		1.39045	72.79
		1.39513	72.93
		1.39981	73.09
		1.40449	73.11
		1.40918	73.25
		1.41386	73.33
		1.41854	73.43
		1.42322	73.55
		1.4279	73.65
		1.43258	73.69
		1.43727	73.77
		1.44195	73.93
		1.44663	73.97
		1.45131	73.99
		1.45599	74.03
		1.46067	74.15
		1.46536	74.17
		1.47004	74.21
		1.47472	74.37
		1.4794	74.43
		1.48408	74.47
		1.48876	74.59
		1.49345	74.75
		1.49813	74.81
		1.50281	74.73
		1.50749	74.79
		1.51217	74.85
		1.51685	74.91
		1.52154	75.11
		1.52622	75.17
		1.5309	75.17
		1.53558	75.15
		1.54026	75.19
		1.54494	75.27
		1.54963	75.41
		1.55431	75.55
		1.55899	75.71
		1.56367	75.85
		1.56835	76.01
		1.57303	76.15
		1.57772	76.29
		1.5824	76.39
		1.58708	76.41
		1.59176	76.41
		1.59644	76.49
		1.60112	76.69
		1.60581	76.79
		1.61049	76.85
		1.61517	76.89
		1.61985	76.87
		1.62453	76.93
		1.62921	76.99
		1.6339	77.21
		1.63858	77.33
		1.64326	77.49
		1.64794	77.61
		1.65262	77.75
		1.6573	77.81
		1.66199	77.91
		1.66667	78.03
		1.67135	78.19
		1.67603	78.29
		1.68071	78.29
		1.68539	78.31
		1.69007	78.37
		1.69476	78.51
		1.69944	78.61
		1.70412	78.69
		1.7088	78.75
		1.71348	78.93
		1.71816	79.09
		1.72285	79.15
		1.72753	79.31
		1.73221	79.41
		1.73689	79.55
		1.74157	79.67
		1.74625	79.73
		1.75094	79.77
		1.75562	79.95
		1.7603	79.95
		1.76498	80.05
		1.76966	80.15
		1.77434	80.35
		1.77903	80.37
		1.78371	80.33
		1.78839	80.33
		1.79307	80.39
		1.79775	80.49
		1.80243	80.59
		1.80712	80.73
		1.8118	80.81
		1.81648	80.87
		1.82116	80.99
		1.82584	81.17
		1.83052	81.31
		1.83521	81.47
		1.83989	81.49
		1.84457	81.57
		1.84925	81.69
		1.85393	81.89
		1.85861	81.89
		1.8633	82.01
		1.86798	82.03
		1.87266	81.99
		1.87734	82.01
		1.88202	82.11
		1.8867	82.19
		1.89139	82.23
		1.89607	82.31
		1.90075	82.39
		1.90543	82.51
		1.91011	82.51
		1.91479	82.57
		1.91948	82.69
		1.92416	82.77
		1.92884	82.89
		1.93352	82.97
		1.9382	83.07
		1.94288	83.23
		1.94757	83.13
		1.95225	83.09
		1.95693	83.11
		1.96161	83.23
		1.96629	83.35
		1.97097	83.33
		1.97566	83.33
		1.98034	83.37
		1.98502	83.51
		1.9897	83.61
		1.99438	83.71
		1.99906	83.69
		2.00375	83.63
		2.00843	83.59
		2.01311	83.69
		2.01779	83.73
		2.02247	83.81
		2.02715	83.89
		2.03184	83.97
		2.03652	84.07
		2.0412	84.11
		2.04588	84.11
		2.05056	84.09
		2.05524	84.15
		2.05993	84.21
		2.06461	84.25
		2.06929	84.31
		2.07397	84.39
		2.07865	84.39
		2.08333	84.43
		2.08801	84.47
		2.0927	84.55
		2.09738	84.59
		2.10206	84.63
		2.10674	84.63
		2.11142	84.71
		2.1161	84.73
		2.12079	84.77
		2.12547	84.83
		2.13015	84.95
		2.13483	85.07
		2.13951	85.15
		2.14419	85.23
		2.14888	85.27
		2.15356	85.41
		2.15824	85.55
		2.16292	85.65
		2.1676	85.65
		2.17228	85.69
		2.17697	85.77
		2.18165	85.79
		2.18633	85.79
		2.19101	85.81
		2.19569	85.89
		2.20037	85.93
		2.20506	85.97
		2.20974	86.01
		2.21442	86.03
		2.2191	86.07
		2.22378	86.17
		2.22846	86.19
		2.23315	86.15
		2.23783	86.29
		2.24251	86.31
		2.24719	86.31
		2.25187	86.45
		2.25655	86.45
		2.26124	86.49
		2.26592	86.57
		2.2706	86.63
		2.27528	86.77
		2.27996	86.77
		2.28464	86.85
		2.28933	86.81
		2.29401	86.87
		2.29869	86.99
		2.30337	87.07
		2.30805	87.03
		2.31273	87.07
		2.31742	87.03
		2.3221	87.07
		2.32678	87.09
		2.33146	87.19
		2.33614	87.29
		2.34082	87.33
		2.34551	87.43
		2.35019	87.45
		2.35487	87.49
		2.35955	87.57
		2.36423	87.57
		2.36891	87.61
		2.3736	87.71
		2.37828	87.69
		2.38296	87.81
		2.38764	87.87
		2.39232	87.91
		2.397	87.99
		2.40169	88.07
		2.40637	88.17
		2.41105	88.21
		2.41573	88.27
		2.42041	88.31
		2.42509	88.47
		2.42978	88.51
		2.43446	88.65
		2.43914	88.71
		2.44382	88.87
		2.4485	88.99
		2.45318	89.03
		2.45787	89.13
		2.46255	89.25
		2.46723	89.35
		2.47191	89.41
		2.47659	89.43
		2.48127	89.35
		2.48596	89.45
		2.49064	89.59
		2.49532	89.75
		2.5	89.79
		2.50468	89.79
		2.50936	89.81
		2.51404	89.81
		2.51873	89.91
		2.52341	90.13
		2.52809	90.25
		2.53277	90.31
		2.53745	90.33
		2.54213	90.33
		2.54682	90.29
		2.5515	90.37
		2.55618	90.39
		2.56086	90.41
		2.56554	90.45
		2.57022	90.43
		2.57491	90.59
		2.57959	90.69
		2.58427	90.71
		2.58895	90.81
		2.59363	90.81
		2.59831	90.87
		2.603	90.97
		2.60768	91.09
		2.61236	91.19
		2.61704	91.29
		2.62172	91.29
		2.6264	91.33
		2.63109	91.33
		2.63577	91.41
		2.64045	91.43
		2.64513	91.59
		2.64981	91.67
		2.65449	91.71
		2.65918	91.73
		2.66386	91.81
		2.66854	91.77
		2.67322	91.79
		2.6779	91.91
		2.68258	91.93
		2.68727	92.01
		2.69195	92.07
		2.69663	92.07
		2.70131	92.21
		2.70599	92.21
		2.71067	92.17
		2.71536	92.29
		2.72004	92.35
		2.72472	92.55
		2.7294	92.67
		2.73408	92.75
		2.73876	92.69
		2.74345	92.67
		2.74813	92.75
		2.75281	92.77
		2.75749	92.89
		2.76217	93.03
		2.76685	93.13
		2.77154	93.29
		2.77622	93.41
		2.7809	93.49
		2.78558	93.57
		2.79026	93.59
		2.79494	93.67
		2.79963	93.69
		2.80431	93.73
		2.80899	93.75
		2.81367	93.79
		2.81835	93.81
		2.82303	93.99
		2.82772	94.07
		2.8324	94.09
		2.83708	94.19
		2.84176	94.25
		2.84644	94.31
		2.85112	94.49
		2.85581	94.55
		2.86049	94.63
		2.86517	94.71
		2.86985	94.69
		2.87453	94.85
		2.87921	94.89
		2.8839	94.89
		2.88858	94.87
		2.89326	94.83
		2.89794	95.01
		2.90262	95.07
		2.9073	95.03
		2.91199	95.13
		2.91667	95.21
		2.92135	95.29
		2.92603	95.31
		2.93071	95.39
		2.93539	95.37
		2.94007	95.39
		2.94476	95.47
		2.94944	95.49
		2.95412	95.49
		2.9588	95.57
		2.96348	95.67
		2.96816	95.71
		2.97285	95.77
		2.97753	95.89
		2.98221	95.87
		2.98689	95.99
		2.99157	96.11
		2.99625	96.15
		3.00094	96.33
		3.00562	96.45
		3.0103	96.47
		3.01498	96.61
		3.01966	96.65
		3.02434	96.69
		3.02903	96.69
		3.03371	96.81
		3.03839	96.95
		3.04307	96.95
		3.04775	97.05
		3.05243	97.01
		3.05712	96.99
		3.0618	96.99
		3.06648	97.01
		3.07116	97.01
		3.07584	96.97
		3.08052	96.95
		3.08521	96.93
		3.08989	97.01
		3.09457	97.21
		3.09925	97.29
		3.10393	97.27
		3.10861	97.35
		3.1133	97.33
		3.11798	97.37
		3.12266	97.47
		3.12734	97.49
		3.13202	97.57
		3.1367	97.61
		3.14139	97.65
		3.14607	97.73
		3.15075	97.71
		3.15543	97.77
		3.16011	97.85
		3.16479	97.87
		3.16948	97.89
		3.17416	97.87
		3.17884	97.79
		3.18352	97.83
		3.1882	97.87
		3.19288	97.83
		3.19757	97.79
		3.20225	97.79
		3.20693	97.79
		3.21161	97.89
		3.21629	97.93
		3.22097	98.03
		3.22566	98.17
		3.23034	98.27
		3.23502	98.27
		3.2397	98.25
		3.24438	98.31
		3.24906	98.39
		3.25375	98.47
		3.25843	98.47
		3.26311	98.51
		3.26779	98.45
		3.27247	98.37
		3.27715	98.43
		3.28184	98.43
		3.28652	98.43
		3.2912	98.41
		3.29588	98.43
		3.30056	98.51
		3.30524	98.51
		3.30993	98.65
		3.31461	98.59
		3.31929	98.71
		3.32397	98.77
		3.32865	98.75
		3.33333	98.73
		3.33801	98.79
		3.3427	98.87
		3.34738	98.95
		3.35206	99.11
		3.35674	99.29
		3.36142	99.37
		3.3661	99.41
		3.37079	99.59
		3.37547	99.71
		3.38015	99.65
		3.38483	99.75
		3.38951	99.83
		3.39419	99.83
		3.39888	99.83
		3.40356	99.83
		3.40824	99.77
		3.41292	99.77
		3.4176	99.87
		3.42228	99.89
		3.42697	99.89
		3.43165	99.95
		3.43633	99.99
		3.44101	100
		3.44569	100
		3.45037	100.2
		3.45506	100.2
		3.45974	100.2
		3.46442	100.3
		3.4691	100.3
		3.47378	100.4
		3.47846	100.3
		3.48315	100.4
		3.48783	100.4
		3.49251	100.4
		3.49719	100.5
		3.50187	100.7
		3.50655	100.8
		3.51124	100.8
		3.51592	100.7
		3.5206	100.7
		3.52528	100.7
		3.52996	100.8
		3.53464	100.9
		3.53933	100.9
		3.54401	101
		3.54869	101
		3.55337	101
		3.55805	101
		3.56273	101.1
		3.56742	101.3
		3.5721	101.4
		3.57678	101.4
		3.58146	101.6
		3.58614	101.7
		3.59082	101.7
		3.59551	101.7
		3.60019	101.8
		3.60487	101.9
		3.60955	102
		3.61423	102
		3.61891	102.1
		3.6236	102.2
		3.62828	102.3
		3.63296	102.4
		3.63764	102.4
		3.64232	102.3
		3.647	102.2
		3.65169	102.3
		3.65637	102.3
		3.66105	102.2
		3.66573	102.2
		3.67041	102.2
		3.67509	102.2
		3.67978	102.2
		3.68446	102.3
		3.68914	102.3
		3.69382	102.4
		3.6985	102.4
		3.70318	102.4
		3.70787	102.4
		3.71255	102.3
		3.71723	102.3
		3.72191	102.4
		3.72659	102.4
		3.73127	102.4
		3.73596	102.5
		3.74064	102.5
		3.74532	102.5
		3.75	102.5
		3.75468	102.6
		3.75936	102.8
		3.76404	102.9
		3.76873	102.9
		3.77341	102.9
		3.77809	103
		3.78277	103.1
		3.78745	103.1
		3.79213	103.1
		3.79682	103.1
		3.8015	103.2
		3.80618	103.3
		3.81086	103.4
		3.81554	103.5
		3.82022	103.5
		3.82491	103.6
		3.82959	103.7
		3.83427	103.8
		3.83895	103.7
		3.84363	103.6
		3.84831	103.6
		3.853	103.5
		3.85768	103.6
		3.86236	103.6
		3.86704	103.6
		3.87172	103.6
		3.8764	103.5
		3.88109	103.6
		3.88577	103.6
		3.89045	103.8
		3.89513	103.8
		3.89981	103.7
		3.90449	103.7
		3.90918	103.7
		3.91386	103.7
		3.91854	103.7
		3.92322	103.6
		3.9279	103.6
		3.93258	103.7
		3.93727	103.7
		3.94195	103.8
		3.94663	103.8
		3.95131	103.9
		3.95599	104
		3.96067	104.1
		3.96536	104.1
		3.97004	104.2
		3.97472	104.2
		3.9794	104
		3.98408	104.1
		3.98876	104
		3.99345	103.9
		3.99813	103.9
		4.00281	104
		4.00749	104.1
		4.01217	104.2
		4.01685	104.2
		4.02154	104.3
		4.02622	104.4
		4.0309	104.4
		4.03558	104.3
		4.04026	104.4
		4.04494	104.5
		4.04963	104.6
		4.05431	104.6
		4.05899	104.6
		4.06367	104.6
		4.06835	104.5
		4.07303	104.6
		4.07772	104.5
		4.0824	104.6
		4.08708	104.6
		4.09176	104.7
		4.09644	104.8
		4.10112	104.9
		4.10581	104.9
		4.11049	104.9
		4.11517	104.9
		4.11985	104.9
		4.12453	105
		4.12921	104.9
		4.1339	104.9
		4.13858	104.8
		4.14326	104.8
		4.14794	104.8
		4.15262	104.8
		4.1573	104.8
		4.16199	104.7
		4.16667	104.7
		4.17135	104.6
		4.17603	104.7
		4.18071	104.8
		4.18539	104.8
		4.19007	104.9
		4.19476	105
		4.19944	105.2
		4.20412	105.3
		4.2088	105.4
		4.21348	105.3
		4.21816	105.3
		4.22285	105.3
		4.22753	105.2
		4.23221	105.3
		4.23689	105.4
		4.24157	105.6
		4.24625	105.5
		4.25094	105.6
		4.25562	105.6
		4.2603	105.5
		4.26498	105.5
		4.26966	105.6
		4.27434	105.6
		4.27903	105.5
		4.28371	105.5
		4.28839	105.4
		4.29307	105.5
		4.29775	105.5
		4.30243	105.5
		4.30712	105.5
		4.3118	105.6
		4.31648	105.5
		4.32116	105.6
		4.32584	105.6
		4.33052	105.7
		4.33521	105.7
		4.33989	105.8
		4.34457	105.8
		4.34925	105.9
		4.35393	106
		4.35861	106.1
		4.3633	106.1
		4.36798	106.1
		4.37266	106.2
		4.37734	106.2
		4.38202	106.2
		4.3867	106.2
		4.39139	106.2
		4.39607	106.2
		4.40075	106.3
		4.40543	106.4
		4.41011	106.5
		4.41479	106.5
		4.41948	106.5
		4.42416	106.5
		4.42884	106.4
		4.43352	106.5
		4.4382	106.5
		4.44288	106.5
		4.44757	106.5
		4.45225	106.7
		4.45693	106.8
		4.46161	106.9
		4.46629	106.8
		4.47097	106.8
		4.47566	106.7
		4.48034	106.7
		4.48502	106.7
		4.4897	106.8
		4.49438	106.8
		4.49906	106.9
		4.50375	107
		4.50843	107.1
		4.51311	107.1
		4.51779	107.1
		4.52247	107.2
		4.52715	107.2
		4.53184	107.3
		4.53652	107.4
		4.5412	107.2
		4.54588	107.2
		4.55056	107.3
		4.55524	107.4
		4.55993	107.5
		4.56461	107.6
		4.56929	107.8
		4.57397	107.8
		4.57865	107.8
		4.58333	107.8
		4.58801	107.8
		4.5927	107.7
		4.59738	107.6
		4.60206	107.6
		4.60674	107.7
		4.61142	107.7
		4.6161	107.6
		4.62079	107.6
		4.62547	107.6
		4.63015	107.6
		4.63483	107.5
		4.63951	107.6
		4.64419	107.6
		4.64888	107.6
		4.65356	107.7
		4.65824	107.6
		4.66292	107.7
		4.6676	107.8
		4.67228	107.8
		4.67697	107.8
		4.68165	107.8
		4.68633	107.8
		4.69101	107.9
		4.69569	107.8
		4.70037	107.9
		4.70506	107.8
		4.70974	107.8
		4.71442	107.7
		4.7191	107.8
		4.72378	107.8
		4.72846	107.7
		4.73315	107.7
		4.73783	107.7
		4.74251	107.7
		4.74719	107.7
		4.75187	107.6
		4.75655	107.6
		4.76124	107.5
		4.76592	107.6
		4.7706	107.5
		4.77528	107.6
		4.77996	107.7
		4.78464	107.7
		4.78933	107.8
		4.79401	107.8
		4.79869	107.8
		4.80337	107.8
		4.80805	107.8
		4.81273	107.8
		4.81742	107.7
		4.8221	107.8
		4.82678	107.7
		4.83146	107.7
		4.83614	107.7
		4.84082	107.7
		4.84551	107.7
		4.85019	107.8
		4.85487	107.8
		4.85955	107.9
		4.86423	107.9
		4.86891	107.9
		4.8736	107.9
		4.87828	107.9
		4.88296	107.9
		4.88764	108
		4.89232	108
		4.897	107.9
		4.90169	107.9
		4.90637	108
		4.91105	108.1
		4.91573	108
		4.92041	108
		4.92509	108
		4.92978	108
		4.93446	108
		4.93914	108
		4.94382	108
		4.9485	108.1
		4.95318	108.1
		4.95787	108.1
		4.96255	108.1
		4.96723	108.1
		4.97191	108.1
		4.97659	108.1
		4.98127	108.1
		4.98596	108.1
		4.99064	108.2
		4.99532	108.3
		5	108.3
		5.00468	108.3
		5.00936	108.3
		5.01404	108.4
		5.01873	108.3
		5.02341	108.2
		5.02809	108.2
		5.03277	108.2
		5.03745	108.2
		5.04213	108.2
		5.04682	108.3
		5.0515	108.3
		5.05618	108.4
		5.06086	108.3
		5.06554	108.4
		5.07022	108.5
		5.07491	108.7
		5.07959	108.8
		5.08427	108.7
		5.08895	108.8
		5.09363	108.9
		5.09831	108.9
		5.103	108.9
		5.10768	109
		5.11236	109.2
		5.11704	109.2
		5.12172	109.2
		5.1264	109.3
		5.13109	109.3
		5.13577	109.3
		5.14045	109.3
		5.14513	109.2
		5.14981	109.2
		5.15449	109.1
		5.15918	109.2
		5.16386	109.2
		5.16854	109.2
		5.17322	109.3
		5.1779	109.4
		5.18258	109.4
		5.18727	109.4
		5.19195	109.4
		5.19663	109.4
		5.20131	109.3
		5.20599	109.3
		5.21067	109.3
		5.21536	109.4
		5.22004	109.4
		5.22472	109.5
		5.2294	109.6
		5.23408	109.5
		5.23876	109.5
		5.24345	109.4
		5.24813	109.5
		5.25281	109.5
		5.25749	109.5
		5.26217	109.5
		5.26685	109.5
		5.27154	109.5
		5.27622	109.6
		5.2809	109.6
		5.28558	109.6
		5.29026	109.7
		5.29494	109.8
		5.29963	109.9
		5.30431	109.8
		5.30899	109.8
		5.31367	109.8
		5.31835	109.9
		5.32303	109.9
		5.32772	109.9
		5.3324	110.1
		5.33708	110.1
		5.34176	110.1
		5.34644	110.2
		5.35112	110.1
		5.35581	110.1
		5.36049	110.1
		5.36517	110.1
		5.36985	110.1
		5.37453	110.1
		5.37921	110.1
		5.3839	110.1
		5.38858	110.1
		5.39326	110.1
		5.39794	110.1
		5.40262	110.2
		5.4073	110.2
		5.41199	110.2
		5.41667	110.2
		5.42135	110.1
		5.42603	110.1
		5.43071	110.1
		5.43539	110.2
		5.44007	110.2
		5.44476	110.3
		5.44944	110.3
		5.45412	110.3
		5.4588	110.4
		5.46348	110.6
		5.46816	110.7
		5.47285	110.8
		5.47753	110.8
		5.48221	110.9
		5.48689	110.8
		5.49157	110.7
		5.49625	110.6
		5.50094	110.6
		5.50562	110.7
		5.5103	110.6
		5.51498	110.6
		5.51966	110.6
		5.52434	110.6
		5.52903	110.6
		5.53371	110.7
		5.53839	110.6
		5.54307	110.7
		5.54775	110.7
		5.55243	110.8
		5.55712	110.8
		5.5618	110.8
		5.56648	110.8
		5.57116	110.9
		5.57584	111
		5.58052	111
		5.58521	111
		5.58989	111.1
		5.59457	111.1
		5.59925	111.1
		5.60393	111.1
		5.60861	111
		5.6133	111
		5.61798	111
		5.62266	111
		5.62734	110.9
		5.63202	111
		5.6367	110.9
		5.64139	111
		5.64607	111
		5.65075	111
		5.65543	111.1
		5.66011	111
		5.66479	111.1
		5.66948	111.2
		5.67416	111.3
		5.67884	111.3
		5.68352	111.4
		5.6882	111.4
		5.69288	111.5
		5.69757	111.4
		5.70225	111.4
		5.70693	111.3
		5.71161	111.4
		5.71629	111.3
		5.72097	111.3
		5.72566	111.5
		5.73034	111.5
		5.73502	111.5
		5.7397	111.6
		5.74438	111.6
		5.74906	111.7
		5.75375	111.7
		5.75843	111.7
		5.76311	111.7
		5.76779	111.7
		5.77247	111.6
		5.77715	111.7
		5.78184	111.6
		5.78652	111.7
		5.7912	111.7
		5.79588	111.7
		5.80056	111.7
		5.80524	111.7
		5.80993	111.7
		5.81461	111.8
		5.81929	111.8
		5.82397	111.7
		5.82865	111.8
		5.83333	111.7
		5.83801	111.8
		5.8427	111.8
		5.84738	111.8
		5.85206	111.8
		5.85674	111.9
		5.86142	112
		5.8661	112
		5.87079	112.1
		5.87547	112.2
		5.88015	112.3
		5.88483	112.4
		5.88951	112.4
		5.89419	112.5
		5.89888	112.5
		5.90356	112.6
		5.90824	112.6
		5.91292	112.6
		5.9176	112.6
		5.92228	112.8
		5.92697	112.7
		5.93165	112.7
		5.93633	112.7
		5.94101	112.7
		5.94569	112.7
		5.95037	112.7
		5.95506	112.7
		5.95974	112.7
		5.96442	112.7
		5.9691	112.7
		5.97378	112.7
		5.97846	112.7
		5.98315	112.7
		5.98783	112.7
		5.99251	112.7
		5.99719	112.6
		6.00187	112.7
		6.00655	112.7
		6.01124	112.7
		6.01592	112.7
		6.0206	112.7
		6.02528	112.8
		6.02996	112.8
		6.03464	112.8
		6.03933	112.8
		6.04401	112.9
		6.04869	112.9
		6.05337	112.8
		6.05805	112.9
		6.06273	113.1
		6.06742	113.1
		6.0721	113
		6.07678	113.1
		6.08146	113
		6.08614	113
		6.09082	113.1
		6.09551	113.1
		6.10019	113.1
		6.10487	113.2
		6.10955	113.2
		6.11423	113.3
		6.11891	113.2
		6.1236	113.2
		6.12828	113.1
		6.13296	113.1
		6.13764	113.1
		6.14232	113.2
		6.147	113.2
		6.15169	113.1
		6.15637	113.1
		6.16105	113.1
		6.16573	113.1
		6.17041	113
		6.17509	113.1
		6.17978	113.1
		6.18446	113.1
		6.18914	113.1
		6.19382	113.2
		6.1985	113.2
		6.20318	113.3
		6.20787	113.3
		6.21255	113.5
		6.21723	113.5
		6.22191	113.6
		6.22659	113.7
		6.23127	113.6
		6.23596	113.7
		6.24064	113.6
		6.24532	113.6
		6.25	113.6
		6.25468	113.6
		6.25936	113.7
		6.26404	113.8
		6.26873	113.8
		6.27341	113.8
		6.27809	113.8
		6.28277	113.9
		6.28745	113.9
		6.29213	114
		6.29682	114.1
		6.3015	114.2
		6.30618	114.3
		6.31086	114.3
		6.31554	114.3
		6.32022	114.3
		6.32491	114.3
		6.32959	114.3
		6.33427	114.3
		6.33895	114.3
		6.34363	114.4
		6.34831	114.3
		6.353	114.3
		6.35768	114.3
		6.36236	114.3
		6.36704	114.2
		6.37172	114.2
		6.3764	114.1
		6.38109	114.1
		6.38577	114.1
		6.39045	114.1
		6.39513	114.2
		6.39981	114.2
		6.40449	114.2
		6.40918	114.2
		6.41386	114.1
		6.41854	114.2
		6.42322	114.2
		6.4279	114.2
		6.43258	114.1
		6.43727	114.1
		6.44195	114.2
		6.44663	114.1
		6.45131	114.2
		6.45599	114.2
		6.46067	114.2
		6.46536	114.2
		6.47004	114.2
		6.47472	114.3
		6.4794	114.4
		6.48408	114.4
		6.48876	114.5
		6.49345	114.7
		6.49813	114.8
		6.50281	114.8
		6.50749	114.8
		6.51217	114.7
		6.51685	114.7
		6.52154	114.7
		6.52622	114.7
		6.5309	114.8
		6.53558	114.7
		6.54026	114.7
		6.54494	114.8
		6.54963	114.8
		6.55431	114.7
		6.55899	114.8
		6.56367	114.8
		6.56835	114.9
		6.57303	114.9
		6.57772	114.8
		6.5824	114.8
		6.58708	114.8
		6.59176	114.8
		6.59644	114.9
		6.60112	114.8
		6.60581	114.9
		6.61049	115
		6.61517	115
		6.61985	115
		6.62453	114.9
		6.62921	114.8
		6.6339	114.8
		6.63858	114.8
		6.64326	114.8
		6.64794	114.8
		6.65262	114.8
		6.6573	114.9
		6.66199	114.9
		6.66667	114.9
		6.67135	114.9
		6.67603	114.9
		6.68071	114.9
		6.68539	114.9
		6.69007	114.9
		6.69476	114.9
		6.69944	114.9
		6.70412	115
		6.7088	114.9
		6.71348	114.7
		6.71816	114.9
		6.72285	114.8
		6.72753	114.8
		6.73221	114.9
		6.73689	115
		6.74157	115.1
		6.74625	115
		6.75094	114.9
		6.75562	115
		6.7603	115
		6.76498	114.9
		6.76966	114.9
		6.77434	114.8
		6.77903	114.8
		6.78371	114.9
		6.78839	114.8
		6.79307	114.9
		6.79775	114.8
		6.80243	114.8
		6.80712	114.8
		6.8118	114.8
		6.81648	114.8
		6.82116	114.8
		6.82584	114.8
		6.83052	114.8
		6.83521	114.8
		6.83989	114.7
		6.84457	114.8
		6.84925	114.9
		6.85393	114.8
		6.85861	114.8
		6.8633	114.8
		6.86798	114.9
		6.87266	114.9
		6.87734	114.9
		6.88202	115
		6.8867	114.9
		6.89139	114.8
		6.89607	114.9
		6.90075	114.9
		6.90543	114.9
		6.91011	115
		6.91479	114.9
		6.91948	114.8
		6.92416	114.8
		6.92884	114.9
		6.93352	114.9
		6.9382	115
		6.94288	115
		6.94757	114.9
		6.95225	114.9
		6.95693	115
		6.96161	115
		6.96629	114.9
		6.97097	114.8
		6.97566	114.8
		6.98034	114.8
		6.98502	114.9
		6.9897	114.9
		6.99438	114.9
		6.99906	114.9
		7.00375	114.9
		7.00843	115
		7.01311	115
		7.01779	114.9
		7.02247	114.8
		7.02715	114.9
		7.03184	115
		7.03652	115
		7.0412	114.9
		7.04588	114.7
		7.05056	114.6
		7.05524	114.7
		7.05993	114.7
		7.06461	114.7
		7.06929	114.7
		7.07397	114.7
		7.07865	114.8
		7.08333	114.8
		7.08801	114.8
		7.0927	114.8
		7.09738	114.9
		7.10206	114.8
		7.10674	114.8
		7.11142	115
		7.1161	115
		7.12079	114.9
		7.12547	114.9
		7.13015	115
		7.13483	115.1
		7.13951	115
		7.14419	115
		7.14888	114.9
		7.15356	114.6
		7.15824	114.6
		7.16292	114.7
		7.1676	114.7
		7.17228	114.7
		7.17697	114.6
		7.18165	114.6
		7.18633	114.6
		7.19101	114.6
		7.19569	114.6
		7.20037	114.7
		7.20506	114.7
		7.20974	114.7
		7.21442	114.7
		7.2191	114.8
		7.22378	114.8
		7.22846	114.9
		7.23315	115
		7.23783	115.1
		7.24251	114.9
		7.24719	114.8
		7.25187	114.9
		7.25655	115
		7.26124	114.8
		7.26592	114.7
		7.2706	114.9
		7.27528	115
		7.27996	115
		7.28464	115
		7.28933	114.9
		7.29401	114.8
		7.29869	114.9
		7.30337	114.9
		7.30805	114.9
		7.31273	115
		7.31742	115
		7.3221	115
		7.32678	114.9
		7.33146	114.6
		7.33614	114.6
		7.34082	114.7
		7.34551	114.9
		7.35019	114.9
		7.35487	114.9
		7.35955	115
		7.36423	115.1
		7.36891	114.9
		7.3736	114.9
		7.37828	115
		7.38296	115
		7.38764	114.9
		7.39232	114.8
		7.397	114.9
		7.40169	114.8
		7.40637	114.7
		7.41105	114.8
		7.41573	114.9
		7.42041	115
		7.42509	114.9
		7.42978	114.8
		7.43446	114.8
		7.43914	114.8
		7.44382	114.8
		7.4485	114.8
		7.45318	114.9
		7.45787	114.9
		7.46255	114.8
		7.46723	114.8
		7.47191	115
		7.47659	115
		7.48127	114.9
		7.48596	114.9
		7.49064	114.9
		7.49532	114.9
		7.5	114.9
		7.50468	115
		7.50936	115.1
		7.51404	115
		7.51873	115
		7.52341	115
		7.52809	114.9
		7.53277	114.8
		7.53745	114.9
		7.54213	115
		7.54682	115
		7.5515	114.9
		7.55618	114.9
		7.56086	115
		7.56554	115
		7.57022	114.7
		7.57491	114.6
		7.57959	114.7
		7.58427	114.8
		7.58895	114.7
		7.59363	114.7
		7.59831	114.6
		7.603	114.7
		7.60768	114.7
		7.61236	114.8
		7.61704	114.9
		7.62172	115
		7.6264	114.9
		7.63109	114.7
		7.63577	114.8
		7.64045	114.8
		7.64513	114.7
		7.64981	114.7
		7.65449	114.8
		7.65918	114.8
		7.66386	114.9
		7.66854	114.9
		7.67322	115.1
		7.6779	115
		7.68258	114.9
		7.68727	114.8
		7.69195	114.8
		7.69663	114.9
		7.70131	114.9
		7.70599	114.9
		7.71067	114.9
		7.71536	114.9
		7.72004	114.9
		7.72472	115
		7.7294	115
		7.73408	114.9
		7.73876	114.7
		7.74345	114.6
		7.74813	114.7
		7.75281	114.7
		7.75749	114.7
		7.76217	114.7
		7.76685	114.8
		7.77154	114.8
		7.77622	114.9
		7.7809	114.8
		7.78558	114.8
		7.79026	115
		7.79494	115.1
		7.79963	114.9
		7.80431	114.8
		7.80899	114.8
		7.81367	114.8
		7.81835	114.8
		7.82303	114.9
		7.82772	114.9
		7.8324	115
		7.83708	115
		7.84176	114.8
		7.84644	114.8
		7.85112	114.9
		7.85581	114.9
		7.86049	115
		7.86517	114.9
		7.86985	114.8
		7.87453	114.9
		7.87921	115
		7.8839	114.9
		7.88858	114.7
		7.89326	114.8
		7.89794	115
		7.90262	115.1
		7.9073	115
		7.91199	114.9
		7.91667	114.7
		7.92135	114.7
		7.92603	114.8
		7.93071	114.9
		7.93539	114.8
		7.94007	114.9
		7.94476	114.9
		7.94944	114.9
		7.95412	115
		7.9588	115
		7.96348	114.9
		7.96816	114.8
		7.97285	114.8
		7.97753	114.7
		7.98221	114.7
		7.98689	114.6
		7.99157	114.6
		7.99625	114.6
		8.00094	114.5
		8.00562	114.5
		8.0103	114.5
		8.01498	114.5
		8.01966	114.5
		8.02434	114.5
		8.02903	114.7
		8.03371	114.8
		8.03839	114.8
		8.04307	114.9
		8.04775	114.8
		8.05243	114.7
		8.05712	114.8
		8.0618	114.8
		8.06648	114.7
		8.07116	114.7
		8.07584	114.8
		8.08052	114.9
		8.08521	114.9
		8.08989	114.9
		8.09457	114.9
		8.09925	115
		8.10393	115
		8.10861	114.9
		8.1133	114.7
		8.11798	114.7
		8.12266	114.8
		8.12734	114.9
		8.13202	114.9
		8.1367	114.9
		8.14139	114.9
		8.14607	115.1
		8.15075	115
		8.15543	114.9
		8.16011	114.9
		8.16479	115
		8.16948	114.9
		8.17416	114.9
		8.17884	115
		8.18352	115
		8.1882	114.9
		8.19288	114.9
		8.19757	114.9
		8.20225	115.1
		8.20693	115.1
		8.21161	115.1
		8.21629	114.9
		8.22097	114.9
		8.22566	115
		8.23034	115
		8.23502	114.8
		8.2397	114.7
		8.24438	114.8
		8.24906	115
		8.25375	115.1
		8.25843	114.9
		8.26311	114.8
		8.26779	114.8
		8.27247	114.8
		8.27715	114.8
		8.28184	114.8
		8.28652	114.9
		8.2912	114.9
		8.29588	114.9
		8.30056	114.9
		8.30524	114.8
		8.30993	114.8
		8.31461	114.8
		8.31929	114.9
		8.32397	115
		8.32865	115
		8.33333	114.9
		8.33801	114.9
		8.3427	114.8
		8.34738	114.9
		8.35206	114.8
		8.35674	114.8
		8.36142	114.8
		8.3661	114.9
		8.37079	114.9
		8.37547	114.9
		8.38015	114.9
		8.38483	114.9
		8.38951	114.9
		8.39419	114.8
		8.39888	114.9
		8.40356	114.9
		8.40824	115
		8.41292	115
		8.4176	114.9
		8.42228	114.8
		8.42697	114.9
		8.43165	114.9
		8.43633	115
		8.44101	115
		8.44569	114.9
		8.45037	114.8
		8.45506	114.9
		8.45974	114.8
		8.46442	114.8
		8.4691	114.7
		8.47378	114.7
		8.47846	114.7
		8.48315	114.7
		8.48783	114.7
		8.49251	114.8
		8.49719	114.8
		8.50187	114.8
		8.50655	114.9
		8.51124	114.8
		8.51592	114.8
		8.5206	114.8
		8.52528	114.8
		8.52996	114.9
		8.53464	114.9
		8.53933	114.9
		8.54401	115
		8.54869	114.9
		8.55337	114.8
		8.55805	114.8
		8.56273	114.9
		8.56742	114.8
		8.5721	114.9
		8.57678	114.9
		8.58146	114.8
		8.58614	114.7
		8.59082	114.7
		8.59551	114.8
		8.60019	114.8
		8.60487	114.8
		8.60955	114.9
		8.61423	115
		8.61891	115
		8.6236	114.9
		8.62828	114.8
		8.63296	114.9
		8.63764	115
		8.64232	115.1
		8.647	115
		8.65169	114.9
		8.65637	114.9
		8.66105	114.9
		8.66573	114.9
		8.67041	114.9
		8.67509	115
		8.67978	114.8
		8.68446	114.8
		8.68914	115
		8.69382	115.1
		8.6985	114.9
		8.70318	114.8
		8.70787	115
		8.71255	115
		8.71723	114.8
		8.72191	114.7
		8.72659	114.8
		8.73127	114.9
		8.73596	114.9
		8.74064	114.9
		8.74532	115
		8.75	115.1
		8.75468	114.9
		8.75936	114.8
		8.76404	114.9
		8.76873	114.9
		8.77341	114.8
		8.77809	114.8
		8.78277	114.8
		8.78745	114.7
		8.79213	114.7
		8.79682	114.8
		8.8015	114.8
		8.80618	114.9
		8.81086	115
		8.81554	115.1
		8.82022	114.9
		8.82491	114.9
		8.82959	114.9
		8.83427	114.8
		8.83895	114.9
		8.84363	114.8
		8.84831	114.8
		8.853	114.8
		8.85768	114.8
		8.86236	114.7
		8.86704	114.7
		8.87172	114.7
		8.8764	114.7
		8.88109	114.7
		8.88577	114.6
		8.89045	114.6
		8.89513	114.7
		8.89981	114.8
		8.90449	114.9
		8.90918	115
		8.91386	114.8
		8.91854	114.6
		8.92322	114.6
		8.9279	114.6
		8.93258	114.5
		8.93727	114.5
		8.94195	114.5
		8.94663	114.5
		8.95131	114.6
		8.95599	114.6
		8.96067	114.6
		8.96536	114.7
		8.97004	114.8
		8.97472	114.9
		8.9794	115
		8.98408	114.9
		8.98876	114.6
		8.99345	114.6
		8.99813	114.6
		9.00281	114.5
		9.00749	114.5
		9.01217	114.5
		9.01685	114.5
		9.02154	114.6
		9.02622	114.6
		9.0309	114.6
		9.03558	114.5
		9.04026	114.6
		9.04494	114.5
		9.04963	114.5
		9.05431	114.6
		9.05899	114.6
		9.06367	114.6
		9.06835	114.7
		9.07303	114.6
		9.07772	114.6
		9.0824	114.7
		9.08708	114.7
		9.09176	114.6
		9.09644	114.7
		9.10112	114.7
		9.10581	114.5
		9.11049	114.5
		9.11517	114.5
		9.11985	114.5
		9.12453	114.6
		9.12921	114.6
		9.1339	114.5
		9.13858	114.5
		9.14326	114.6
		9.14794	114.7
		9.15262	114.9
		9.1573	114.9
		9.16199	114.9
		9.16667	114.9
		9.17135	114.8
		9.17603	114.9
		9.18071	115
		9.18539	114.9
		9.19007	114.8
		9.19476	114.8
		9.19944	114.9
		9.20412	114.9
		9.2088	114.9
		9.21348	114.9
		9.21816	115
		9.22285	115.1
		9.22753	115
		9.23221	115
		9.23689	114.9
		9.24157	114.8
		9.24625	114.8
		9.25094	114.9
		9.25562	114.9
		9.2603	114.9
		9.26498	114.9
		9.26966	115
		9.27434	115
		9.27903	114.8
		9.28371	114.7
		9.28839	114.7
		9.29307	114.8
		9.29775	114.9
		9.30243	114.9
		9.30712	114.9
		9.3118	115
		9.31648	114.9
		9.32116	114.8
		9.32584	115
		9.33052	115.1
		9.33521	115
		9.33989	114.9
		9.34457	114.9
		9.34925	115.1
		9.35393	115.1
		9.35861	115
[truncated: 63,535 more rows]

## Sheet: Supplementary Fig. 8
			0	28.17				1000	0.05512
			0.01045	28.13				999	0.05638
			0.0209	28.25				998	0.05446
			0.03135	28.35				997	0.05864
Supplementary Fig. 8a			0.0418	28.39		Supplementary Fig. 8b		996	0.05741
			0.05226	28.37				995	0.0579
X axis: D, I			0.06271	28.53				994	0.05892
Y axis: E, J			0.07316	28.65				993	0.05691
			0.08361	28.79				992	0.05927
			0.09406	28.89				991	0.05852
			0.10451	28.97				990	0.05901
			0.11496	29.11				989	0.06046
			0.12541	29.27				988	0.05981
			0.13587	29.43				987	0.05978
			0.14632	29.55				986	0.06189
			0.15677	29.71				985	0.0568
			0.16722	29.83				984	0.06178
			0.17767	30.09				983	0.05958
			0.18812	30.13				982	0.05958
			0.19857	30.27				981	0.06052
			0.20902	30.55				980	0.05877
			0.21948	30.65				979	0.06058
			0.22993	30.87				978	0.0574
			0.24038	31.05				977	0.0609
			0.25083	31.31				976	0.06257
			0.26128	31.45				975	0.05993
			0.27173	31.75				974	0.06266
			0.28218	31.87				973	0.05807
			0.29263	32.13				972	0.06167
			0.30309	32.37				971	0.06092
			0.31354	32.57				970	0.06116
			0.32399	32.79				969	0.06103
			0.33444	32.97				968	0.06441
			0.34489	33.17				967	0.06044
			0.35534	33.37				966	0.06215
			0.36579	33.69				965	0.06669
			0.37624	34.01				964	0.06439
			0.3867	34.17				963	0.06371
			0.39715	34.39				962	0.06391
			0.4076	34.61				961	0.06475
			0.41805	34.79				960	0.06833
			0.4285	34.95				959	0.06175
			0.43895	35.09				958	0.06295
			0.4494	35.39				957	0.06103
			0.45985	35.57				956	0.06622
			0.4703	35.83				955	0.06444
			0.48076	36.07				954	0.06233
			0.49121	36.29				953	0.06486
			0.50166	36.51				952	0.06438
			0.51211	36.81				951	0.06417
			0.52256	36.99				950	0.06402
			0.53301	37.21				949	0.0653
			0.54346	37.39				948	0.0658
			0.55391	37.67				947	0.06523
			0.56437	37.89				946	0.06577
			0.57482	38.05				945	0.06512
			0.58527	38.37				944	0.06327
			0.59572	38.55				943	0.06623
			0.60617	38.77				942	0.06667
			0.61662	39.05				941	0.0645
			0.62707	39.23				940	0.0642
			0.63752	39.53				939	0.0649
			0.64798	39.83				938	0.06651
			0.65843	39.99				937	0.06472
			0.66888	40.19				936	0.06431
			0.67933	40.43				935	0.06757
			0.68978	40.71				934	0.06549
			0.70023	41.03				933	0.06859
			0.71068	41.27				932	0.06624
			0.72113	41.65				931	0.0674
			0.73159	41.85				930	0.0671
			0.74204	42.17				929	0.06503
			0.75249	42.43				928	0.07004
			0.76294	42.73				927	0.06952
			0.77339	42.99				926	0.06444
			0.78384	43.39				925	0.07018
			0.79429	43.61				924	0.06918
			0.80474	43.87				923	0.06877
			0.8152	44.25				922	0.06753
			0.82565	44.51				921	0.06917
			0.8361	44.79				920	0.06807
			0.84655	45.11				919	0.06991
			0.857	45.37				918	0.07022
			0.86745	45.71				917	0.06971
			0.8779	46.05				916	0.06936
			0.88835	46.31				915	0.07227
			0.89881	46.67				914	0.06616
			0.90926	46.95				913	0.06964
			0.91971	47.13				912	0.07133
			0.93016	47.33				911	0.0691
			0.94061	47.67				910	0.0688
			0.95106	48.01				909	0.07431
			0.96151	48.23				908	0.07135
			0.97196	48.57				907	0.07197
			0.98241	48.91				906	0.07188
			0.99287	49.15				905	0.07273
			1.00332	49.39				904	0.07079
			1.01377	49.73				903	0.07362
			1.02422	50.01				902	0.07207
			1.03467	50.29				901	0.07567
			1.04512	50.57				900	0.07301
			1.05557	50.83				899	0.07319
			1.06602	51.11				898	0.07488
			1.07648	51.49				897	0.07566
			1.08693	51.77				896	0.07397
			1.09738	52.05				895	0.07577
			1.10783	52.33				894	0.07371
			1.11828	52.71				893	0.0777
			1.12873	52.99				892	0.07712
			1.13918	53.25				891	0.0777
			1.14963	53.39				890	0.0771
			1.16009	53.77				889	0.07687
			1.17054	54.19				888	0.07798
			1.18099	54.51				887	0.07687
			1.19144	54.83				886	0.07773
			1.20189	55.13				885	0.07964
			1.21234	55.43				884	0.07913
			1.22279	55.87				883	0.07866
			1.23324	56.11				882	0.07996
			1.2437	56.51				881	0.07951
			1.25415	56.83				880	0.07875
			1.2646	57.11				879	0.08038
			1.27505	57.45				878	0.07938
			1.2855	57.75				877	0.08002
			1.29595	58.09				876	0.07868
			1.3064	58.39				875	0.07932
			1.31685	58.69				874	0.08355
			1.32731	58.97				873	0.08498
			1.33776	59.27				872	0.08174
			1.34821	59.57				871	0.08129
			1.35866	59.79				870	0.08178
			1.36911	60.05				869	0.08832
			1.37956	60.33				868	0.08762
			1.39001	60.59				867	0.0825
			1.40046	60.73				866	0.08477
			1.41091	61.01				865	0.08884
			1.42137	61.33				864	0.08852
			1.43182	61.59				863	0.08578
			1.44227	61.91				862	0.09045
			1.45272	62.23				861	0.08564
			1.46317	62.51				860	0.08793
			1.47362	62.79				859	0.08946
			1.48407	63.17				858	0.09104
			1.49452	63.43				857	0.09358
			1.50498	63.75				856	0.08536
			1.51543	64.03				855	0.09006
			1.52588	64.33				854	0.09447
			1.53633	64.67				853	0.09069
			1.54678	64.85				852	0.0894
			1.55723	65.19				851	0.08894
			1.56768	65.53				850	0.09123
			1.57813	65.79				849	0.09927
			1.58859	66.07				848	0.09357
			1.59904	66.31				847	0.08633
			1.60949	66.65				846	0.09429
			1.61994	66.91				845	0.09767
			1.63039	67.21				844	0.09733
			1.64084	67.47				843	0.09787
			1.65129	67.59				842	0.09723
			1.66174	67.85				841	0.09918
			1.6722	68.05				840	0.09869
			1.68265	68.31				839	0.09516
			1.6931	68.57				838	0.0955
			1.70355	68.87				837	0.09798
			1.714	69.11				836	0.10058
			1.72445	69.41				835	0.10184
			1.7349	69.67				834	0.10436
			1.74535	69.97				833	0.09977
			1.75581	70.21				832	0.10294
			1.76626	70.55				831	0.1044
			1.77671	70.87				830	0.10272
			1.78716	71.17				829	0.10461
			1.79761	71.43				828	0.10841
			1.80806	71.73				827	0.10772
			1.81851	72.05				826	0.10734
			1.82896	72.41				825	0.10987
			1.83941	72.73				824	0.10932
			1.84987	72.97				823	0.11123
			1.86032	73.29				822	0.11166
			1.87077	73.61				821	0.11188
			1.88122	73.97				820	0.11539
			1.89167	74.29				819	0.11086
			1.90212	74.61				818	0.11241
			1.91257	74.95				817	0.11211
			1.92302	75.27				816	0.11398
			1.93348	75.57				815	0.11621
			1.94393	75.91				814	0.12236
			1.95438	76.07				813	0.11947
			1.96483	76.37				812	0.11493
			1.97528	76.69				811	0.1184
			1.98573	77.01				810	0.1209
			1.99618	77.31				809	0.12335
			2.00663	77.61				808	0.11962
			2.01709	77.89				807	0.11758
			2.02754	78.21				806	0.12423
			2.03799	78.53				805	0.12391
			2.04844	78.87				804	0.13165
			2.05889	79.15				803	0.12731
			2.06934	79.39				802	0.12911
			2.07979	79.69				801	0.1254
			2.09024	79.99				800	0.12778
			2.1007	80.23				799	0.13308
			2.11115	80.51				798	0.1314
			2.1216	80.83				797	0.13465
			2.13205	81.09				796	0.13585
			2.1425	81.39				795	0.13747
			2.15295	81.63				794	0.13931
			2.1634	81.95				793	0.13616
			2.17385	82.19				792	0.13589
			2.18431	82.47				791	0.13639
			2.19476	82.79				790	0.13937
			2.20521	83.09				789	0.13942
			2.21566	83.41				788	0.14219
			2.22611	83.73				787	0.14446
			2.23656	83.91				786	0.14486
			2.24701	84.19				785	0.14941
			2.25746	84.45				784	0.14838
			2.26791	84.83				783	0.15022
			2.27837	85.17				782	0.15078
			2.28882	85.47				781	0.15258
			2.29927	85.83				780	0.15671
			2.30972	86.17				779	0.15204
			2.32017	86.41				778	0.1612
			2.33062	86.69				777	0.15914
			2.34107	87.05				776	0.16582
			2.35152	87.31				775	0.16068
			2.36198	87.67				774	0.15916
			2.37243	87.97				773	0.16623
			2.38288	88.27				772	0.17046
			2.39333	88.53				771	0.16809
			2.40378	88.85				770	0.16974
			2.41423	89.11				769	0.17279
			2.42468	89.45				768	0.17014
			2.43513	89.69				767	0.17371
			2.44559	90.01				766	0.17661
			2.45604	90.37				765	0.17725
			2.46649	90.59				764	0.17727
			2.47694	90.93				763	0.17966
			2.48739	91.25				762	0.18106
			2.49784	91.51				761	0.18784
			2.50829	91.83				760	0.18962
			2.51874	92.13				759	0.18732
			2.5292	92.39				758	0.19357
			2.53965	92.65				757	0.19
			2.5501	93.03				756	0.19324
			2.56055	93.31				755	0.19872
			2.571	93.59				754	0.196
			2.58145	93.73				753	0.20313
			2.5919	94.07				752	0.1991
			2.60235	94.39				751	0.20342
			2.61281	94.69				750	0.21014
			2.62326	95.07				749	0.21001
			2.63371	95.37				748	0.21291
			2.64416	95.69				747	0.21092
			2.65461	95.99				746	0.21621
			2.66506	96.29				745	0.21808
			2.67551	96.55				744	0.22196
			2.68596	96.89				743	0.22286
			2.69642	97.27				742	0.22228
			2.70687	97.55				741	0.22861
			2.71732	97.83				740	0.23159
			2.72777	98.17				739	0.23468
			2.73822	98.45				738	0.2328
			2.74867	98.77				737	0.23706
			2.75912	99.09				736	0.24278
			2.76957	99.41				735	0.24136
			2.78002	99.73				734	0.24678
			2.79048	100				733	0.24893
			2.80093	100.3				732	0.25193
			2.81138	100.7				731	0.25392
			2.82183	101				730	0.25663
			2.83228	101.3				729	0.25967
			2.84273	101.6				728	0.26216
			2.85318	101.9				727	0.26852
			2.86363	102.2				726	0.27013
			2.87409	102.5				725	0.27209
			2.88454	102.8				724	0.27962
			2.89499	103.1				723	0.27951
			2.90544	103.4				722	0.28469
			2.91589	103.7				721	0.28185
			2.92634	104				720	0.28956
			2.93679	104.2				719	0.29334
			2.94724	104.5				718	0.29304
			2.9577	104.9				717	0.29687
			2.96815	105				716	0.30129
			2.9786	105.3				715	0.30971
			2.98905	105.6				714	0.30794
			2.9995	105.9				713	0.31464
			3.00995	106.2				712	0.31572
			3.0204	106.5				711	0.31823
			3.03085	106.8				710	0.32675
			3.04131	107.1				709	0.32996
			3.05176	107.3				708	0.33184
			3.06221	107.6				707	0.33572
			3.07266	107.9				706	0.33946
			3.08311	108.3				705	0.34357
			3.09356	108.5				704	0.34481
			3.10401	108.9				703	0.34773
			3.11446	109.1				702	0.35508
			3.12492	109.3				701	0.35825
			3.13537	109.7				700	0.36225
			3.14582	110				699	0.36531
			3.15627	110.3				698	0.37005
			3.16672	110.6				697	0.3741
			3.17717	110.8				696	0.3768
			3.18762	111.1				695	0.3823
			3.19807	111.4				694	0.38504
			3.20852	111.7				693	0.38901
			3.21898	112				692	0.39018
			3.22943	112.3				691	0.39733
			3.23988	112.6				690	0.39984
			3.25033	112.8				689	0.40448
			3.26078	113.1				688	0.40435
			3.27123	113.4				687	0.41035
			3.28168	113.7				686	0.41549
			3.29213	113.9				685	0.41492
			3.30259	114.1				684	0.41862
			3.31304	114.4				683	0.42217
			3.32349	114.6				682	0.42554
			3.33394	114.9				681	0.42787
			3.34439	115.2				680	0.4313
			3.35484	115.4				679	0.43253
			3.36529	115.7				678	0.43628
			3.37574	116				677	0.43635
			3.3862	116.2				676	0.43972
			3.39665	116.5				675	0.44102
			3.4071	116.8				674	0.44112
			3.41755	117				673	0.44425
			3.428	117.4				672	0.44367
			3.43845	117.5				671	0.44594
			3.4489	117.8				670	0.44506
			3.45935	118				669	0.44632
			3.46981	118.3				668	0.44166
			3.48026	118.5				667	0.44254
			3.49071	118.8				666	0.43917
			3.50116	118.9				665	0.44544
			3.51161	119.2				664	0.44015
			3.52206	119.3				663	0.43967
			3.53251	119.6				662	0.43791
			3.54296	119.8				661	0.43478
			3.55342	120				660	0.43474
			3.56387	120.2				659	0.43378
			3.57432	120.4				658	0.42971
			3.58477	120.6				657	0.42855
			3.59522	120.8				656	0.42787
			3.60567	121				655	0.42411
			3.61612	121.2				654	0.41475
			3.62657	121.5				653	0.41103
			3.63702	121.7				652	0.40657
			3.64748	122				651	0.40462
			3.65793	122.2				650	0.40644
			3.66838	122.5				649	0.39673
			3.67883	122.9				648	0.39011
			3.68928	123.1				647	0.38964
			3.69973	123.4				646	0.38013
			3.71018	123.7				645	0.38091
			3.72063	124				644	0.37545
			3.73109	124.2				643	0.36937
			3.74154	124.4				642	0.36299
			3.75199	124.6				641	0.35958
			3.76244	124.7				640	0.35348
			3.77289	124.9				639	0.34813
			3.78334	125.1				638	0.34546
			3.79379	125.3				637	0.33782
			3.80424	125.5				636	0.333
			3.8147	125.7				635	0.32672
			3.82515	126				634	0.3213
			3.8356	126.2				633	0.31544
			3.84605	126.4				632	0.31134
			3.8565	126.7				631	0.3095
			3.86695	127				630	0.30455
			3.8774	127.2				629	0.29577
			3.88785	127.4				628	0.29242
			3.89831	127.7				627	0.28725
			3.90876	127.9				626	0.28435
			3.91921	128.2				625	0.27862
			3.92966	128.5				624	0.27458
			3.94011	128.7				623	0.26474
			3.95056	129				622	0.26543
			3.96101	129.3				621	0.25716
			3.97146	129.6				620	0.25524
			3.98192	129.9				619	0.25141
			3.99237	130.1				618	0.24905
			4.00282	130.3				617	0.24198
			4.01327	130.5				616	0.24219
			4.02372	130.6				615	0.23659
			4.03417	130.8				614	0.23472
			4.04462	131				613	0.22966
			4.05507	131.2				612	0.22623
			4.06552	131.4				611	0.22425
			4.07598	131.5				610	0.21956
			4.08643	131.7				609	0.21902
			4.09688	131.8				608	0.21674
			4.10733	132.1				607	0.21248
			4.11778	132.2				606	0.21128
			4.12823	132.4				605	0.20906
			4.13868	132.7				604	0.20686
			4.14913	132.8				603	0.20137
			4.15959	133				602	0.20308
			4.17004	133.3				601	0.19971
			4.18049	133.4				600	0.19976
			4.19094	133.6				599	0.19948
			4.20139	133.8				598	0.19637
			4.21184	134				597	0.19461
			4.22229	134.1				596	0.1951
			4.23274	134.3				595	0.19343
[truncated: 12,126 more rows]

[truncated: 28 more sheets: Supplementary Fig. 8a, Supplementary Fig. 8c, Supplementary Fig. 8d, Supplementary Fig. 9b, Supplementary Fig. 9c, Supplementary Fig. 10c, Supplementary Fig. 13, Supplementary Fig. 19, Supplementary Fig. 21, Supplementary Fig. 23d, Supplementary Fig. 24c, Supplementary Fig. 24d, Supplementary Fig. 25e, Supplementary Fig. 25f, Supplementary Fig. 26c, Supplementary Fig. 26d, Supplementary Fig. 28a, Supplementary Fig. 31, Supplementary Fig. 32a, Supplementary Fig. 36 …]
